# Supplementary material for: PD-L1 signaling selectively regulates T cell lymphatic transendothelial migration
Source: Nat Commun. 2022 Apr 21;13:2176. doi: 10.1038/s41467-022-29930-0 (PMC9023578; doi:10.1038/s41467-022-29930-0)
Supplement: Supplementary file 4 — Source Data [file 41467_2022_29930_MOESM4_ESM.zip]

Archive with 2 entries (2 files):
- Source Data Main Figures.xlsx
- Source Data Supplementary Figures.xlsx
