# Supplementary material for: PD-L1 signaling selectively regulates T cell lymphatic transendothelial migration
Source: Nat Commun. 2022 Apr 21;13:2176. doi: 10.1038/s41467-022-29930-0 (PMC9023578; doi:10.1038/s41467-022-29930-0)
Supplement: Supplementary file 4 — Source Data [file 41467_2022_29930_MOESM4_ESM.zip › Source Data Main Figures.xlsx]

## Sheet: Figure 1
a.
	mPD-1	DMFI
	nCD4	188	299	253	201	168
	nTreg	2207	1859	2195	2461	1783
	Teff	3756	3891	3047	3645	3174
	iTreg	5203	5217	4608	6445	4150
	mPD-L1 I	DMFI
	nCD4	566	1095	537	873	767
	nTreg	2122	2445	1032	2543	2122
	Teff	4145	6627	5230	4796	6654
	iTreg	3510	3622	3608	2585	3508
	mCD80	DMFI
	nCD4	60	89	120	112	73
	nTreg	310	446	690	425	532
	Teff	1737	1996	2436	2075	1865
	iTreg	1298	930	1110	1086	753
b.
	human PD-1	DMFI
	Teff	3404	4724	4891	1995
	Treg	7660	6250	5808	7842
	human PD-L1	DMFI
	Teff	1324	1965	2932	3270
	Treg	740	575	624	365
	human CD80	DMFI
	Teff	1200	1580	1608	827
	Treg	441	610	783	324
c.
		PD-1 DMFI
	huLEC	346	335	245	119
	mLEC	23	54	103	89
	fresh mLEC	19	12	10	5
	fresh non LEC	8	11	9	15
		PD-L1 DMFI
	huLEC	2866	3560	3926	2353
	mLEC	1339	1150	1616	1589
	fresh mLEC	1253	1587	1054	983
	fresh non LEC	73	63	83	47

## Sheet: Figure 2
a.	iTreg	input 2x10^5									h.
		LEC											2 ug/ml				5 ug/ml
	medium	50400	47850	51800	65800	61866						medium	rat IgG	anti-CD80	anti-PD-1		rat IgG	anti-CD80	anti-PD-1
	rat IgG	50400	50750	47600	67500	59400						51600	55200	38400	49500		58000	37740	48000
	anti-PD-1	32500	33000	30480	35000	24000						56400	46800	36000	54600		52000	42000	49000
	anti-PD-L1	45600	52200	43500	55626	62700						50400	56400	39600	47600		59000	35700	42000
	iTreg	input 2x10^5										56400	61200	42000	55500		56000	39000	51333
		no LEC
	medium	138006	126006	111666	103334								10 ug/ml
	rat IgG	121804	132246	103334	98334								rat IgG	anti-CD80	anti-PD-1
	anti-PD-1	135726	128766	106666	110000								55500	31200	51000
	anti-PD-L1	138246	128526	106666	113334								58500	30000	54000
													52500	34800	48000
b.	Teff	input 2x10^5											48000	28800	51800
		LEC
	medium	48714	51428	44000	37500	36000	34500				i.
	rat IgG	39286	46666	36140	37500	36000	37500					medium	49500	47500	52312.5	33750
	anti-PD-1	55000	43086	51080	31500	30260	28500					huIgG1	42875	53437.5	50000	45000
	anti-PD-L1	53428	50714	52640	28500	28880	30000					PD-1 Ig	43750	50000	53437.5	39375
	Teff	input 2x10^5										PD-L1 Ig	87500	81250	75000	79000
		no LEC										CD80 Ig	43750	50000	43750	56250
	medium	54000	57600	54576	54600							LTβR Ig	48450	38475	42750	42750
	rat IgG	62400	60000	51000	50000
	anti-PD-1	64800	66000	46500	56000						j.
	anti-PD-L1	61200	63600	52250	48450							iTreg p-Akt	PD-L1 Ig			hIgG1
												0	1	1	1	1	1	1
c.	iTreg	input 2x10^5										5 min	8.86	9.57	6.96	1.96	2.75	5
		whole Ab										10 min	12.65	13.65	15.86	1.34	2.54	1.54
	medium	61866	69600	65740	65550	56550	79800					20 min	16.5	14.7	17.74	0.26	0.46	0.64
	rat IgG	59400	54000	48000	78400	55100	58500					30 min	16.67	17.85	13.355	0.34	0.765	0.42
	anti-PD-1	24000	30000	18000	32500	34425	37700
	anti-PD-L1	62700	45600	39200	75014	71500	72942					iTreg-p-p65	PD-L1Ig			hIgG1
	iTreg	input 2x10^5										0	1.3	2.1	3.4	2.5	3.5	1.06
		F(ab)'2 Ab										5 min	19.54	22.75	20.54	1.1	2.13	1.2
	medium	66000	78000	60000	56000	63800	64900					10 min	15.64	18	17.145	1.2	2.18	1.04
	rat IgG	48000	42000	48000	60000	63250	76700					20 min	5.964	7.2304	6.65	1.23	0	1.34
	anti-PD-1	30000	18000	12000	23200	29000	45000					30 min	2.3	1.4	1.34	1	2.2	1.06
	anti-PD-L1	48000	40600	39200	47200	52200	67200
	iTreg	input 2x10^5										iTreg-p-ERK	PD-L1 Ig			hIgG1
		Fab Ab										0	1	1	1	1	1	1
	medium	63800	59000	59000	80240	73000	88000					5 min	9.3896	8.277	7.02	1.25	1.24	1.85
	rat IgG	72000	70800	59000	75000	74660	71260					10 min	1.63	2.56	4.63	0.93	1.53	1.65
	anti-PD-1	41600	40000	40000	51660	59160	64160					20 min	2.4966	3.964	2.54	1.57	1.133	1.02
	anti-PD-L1	69600	64900	59000	73000	75000	72000					30 min	3.45	2.64	1.63	0.9	0.64	0.42
d.											k.
	no LEC	CCL19 50 ng/mL	iTreg input 2x10^5									Teff-p-Akt	PD-L1Ig			hIgG1
	WT	69600	62350	72275	58800							0	26.2	27.4	20.54
	PD-1KO	45833	33750	38250	33125							5 min	17.5	23.5	18.4	18.32	21.34	25.6
	PD-L1KO	59850	54000	50350	67500							10 min	10.43	9.3	7.3	14.4	11.4	8.63
												20 min	5.3	3.5	4.3	6.32	4.24	3.24
	with LEC	CCL19 50 ng/mL	iTreg input 2x10^5									30 min	2.4	1.4	2.4	2.4	1.56	2.45
	WT	22500	20000	19666	21000
	PD-1KO	9166	11250	9000	12500							Teff-p-p65	PD-L1Ig			hIgG1
	PD-L1KO	37375	29400	30875	18750							0	16.2	17.4	14.54
												5 min	13.5	15.6	18.4	12.4	19.5	17.5
	with LEC	S1P 200uM	iTreg input 2x10^5									10 min	6.43	8.4	4.3	7.5	5.7	9.5
	WT	87100	94500	94500	75525							20 min	2.4	5.3	2.4	4.6	3.2	1.87
	PD-1KO	112291	94500	102666	106875							30 min	1.4	2.5	2.4	2.6	3.2	1.5
	PD-L1KO	80000	85500	87000	94050
e.												Teff-p-ERK	PD-L1Ig			hIgG1
	see Fig2e											0	26.4	28.5	25.6
f.												5 min	28.4	27.4	24.6	27.5	28	25.7
	nTreg input 2x10^5		human CCL19 100 ng/ml									10 min	14.3	10.4	16.4	26.3	26.7	24.3
	human nTreg											20 min	5.3	3.24	6.43	25.6	27.4	23.5
	medium	162000	139500	135000	189000	180000	175500					30 min	1.75	4.32	2.6	26.4	25.3	27.4
	mouse IgG1	166500	189000	175500	204000	210000	195000
	anti-hPD-1	103500	112500	85500	78000	102000	88500
	anti-hPD-L1	157500	166500	171000	126000	112500	121500
	Teff input 2x10^5		human CCL19 100 ng/ml
	human Teff
	medium	73950	72000	63000	86250	102500	82500
	mouse IgG1	88200	85500	78000	111250	95000	86700
	anti-hPD-1	63000	67500	75000	85000	73750	78750
	anti-hPD-L1	93750	107062	76500	102500	101250	87000
g.
	iTreg input 2x10^5		CCL19 50 ng/mL
	medium	63000	54000	65800	61275
	rat IgG	57000	64500	53100	55100
	anti-PD-1	34500	28500	33000	36875
	anti-CD80	53200	54000	61600	58800
	Teff input 2x10^5
	50000	52000	59000	56000
	53000	55000	60000	51000
	57000	53000	59000	54000
	35533.3	31150	36000	40000

## Sheet: Figure2e
Fig 2e	Length of path
	WT iTreg			PD-1-/- iTreg			PD-L1-/- iTreg
	42.2	99.65	176.43	6.85	7.14	21.4	145.43	186.44
	10.52	86.33	187.54	7.38	8.89	19.38	129.58	154.64
	54.96	72.83	169.14	5.52	8.19	46.81	186.23	176.54
	25.67	67.07	164.05	10.86	17.65	20.18	134.11	154.53
	7.87	65.04	152.34	6.49	7.87	18.32	100.61	186.23
	23.35	64.44	151.21	17.93	7.23	15.74	131.45	170.32
	27.59	63.96	148.82	7.31	12.68	13.63	150.87	163.48
	17.97	61.85	148.04	6.43	11.81	14.04	163.48	156.54
	34.29	57.98	147.6	0.34	23.62	22.94	111.08	150.87
	56.47	55.95	145.33	7.07	16.58	14.66	127.34	150.03
	27.78	52.26	144.46	8.77	8.51	13.88	118.53	149.81
	60.52	50.48	143.56	6.94	15.12	21.96	117.71	148.85
	7.48	47.84	133.87	10.19	21.01	14.74	125.09	144.68
	95.91	46.75	132.94	20.28	9.09	14.15	131.5	142.82
	23.05	45.84	132.35	10.18	11.62	12.3	142.82	141.69
	10.51	41.92	129.68	5.83	8.42	12.41	106.23	139.34
	7.17	41.31	129.46	6.78	13.87	30.3	114.26	139.15
	31.81	39.66	121.08	6.03	19.97	13.01	150.03	137.56
	67.89	38.09	116.96	6.64	10.73	31.1	116.85	135
	19.5	38.09	116.36	7.64	9.7	57.94	111.1	134.48
	49.51	36.07	116.31	24.09	10.29	30.88	75.1	134.11
	26.13	34.9	114.41	7.08	15.02	12.68	81.68	133.75
	31.01	34.49	114.15	8.62	6.7	50.42	62.53	131.5
	80.26	32.7	113.65	12.77	6.37	13.47	170.32	131.45
	59.31	32.37	112.84	12.16	15.67	13.19	88.8	130.79
	19.72	31.02	112.8	7.24	8.7	23.61	85.68	130.41
	27.69	30.41	112.13	23.25	6.04	12.64	66.33	129.58
	29.74	29.76	110.73	6.09	9.65	44.01	144.68	127.34
	37.85	29.66	110.43	16.41	5.85	12.27	89.99	125.09
	129.61	29.55	109.56	15.21	6.25	19.91	134.48	124.12
	164.19	29.3	107.82	5.66	2.65	52.34	68.89	123.98
	60.53	28.47	107.71	2.66	6.67	12.88	148.85	122.21
	42.48	27.84	106.06	10.53	20.89	12.74	113.27	120.32
	18.63	27.68	103.43	11.05	5.62	31.17	92.33	120.19
	55.74	27.42	103.11	14.32	11.81	11.58	79.86	120.12
	63.93	25.93	102.52	6.22	24.68	12.91	86.61	120.08
	15.08	25.17	102.21	8.31	10.76	16.9	60.09	119.28
	70.53	24.98	102.1	6.39	14.27	16.69	124.12	118.53
	27.3	24.97	102.04	13.99	8.15	40.97	85.77	118.51
	30.98	24.76	101.45	6.55	16.3	21.46	92.83	117.86
	75.2	24.1	100.72	13.99	7.58	13.64	95.49	117.71
	52.83	22.09	100.38	23.53	5.62	18.89	74.63	117.37
	42.84	22.05	100.17	8.54	6.91	12.41	120.32	117.23
	54.59	21.97	100.09	12.74	17.59	12.01	137.56	116.98
	16.21	21.89	99.97	6.23	11.16	12.74	91.72	116.85
	23.72	21.86	98.87	18.94	6.59	11.99	29.09	116.82
	55.95	21.04	98.2	7.4	21.5	13.81	82.93	115.33
	18.86	20.94	98.01	10.49	2.85	16.05	75.56	114.93
	26.67	20.77	96.95	8.7	9.32	12.11	80.82	114.82
	113.34	20.41	96.58	7.66	5.5	13.31	78.38	114.71
	39.44	20.36	96.26	16.73	5.06	26.42	62.94	114.26
	10.07	20.3	94.64	18.07	12.39	50.42	48.62	114
	40.44	19.96	94.02	5.83	5.33	50.28	31.45	113.27
	81.91	19.53	93.95	80	7.42	49.98	43.36	112.63
	37.14	19.43	93.56	6.09	9.48	49.41	68.66	112.27
	18.39	19.4	93.53	10.24	6.94	49.41	69.14	111.36
	26.1	19.36	92.58	12.25	6.27	49.21	102.69	111.1
	14.21	19.35	91.67	6.13	5.93	48.98	73.17	111.08
	51.59	19.01	91.18	14.02	9.08	48.02	79.17	109.66
	129.22	18.81	91.09	7.46	10.69	47.57	91.85	108.95
	9.46	18.55	91.08	17.88	31.1	47.34	67.47	108.83
	9.04	18.47	90.23	21.78	6.87	47.29	43.51	108.35
	19.01	18.42	89.57	9.82	5.64	46.81	66.93	106.82
	10	18.41	88.84	6.46	6.68	46.3	67.07	106.23
	66.25	18.3	88.08	6.44	6.5	45.38	61.67	103.98
	41.23	18.28	88.04	6.4	11.32	44.2	60.63	103.27
	64.7	18.15	87.39	6.56	6.31	44.01	44.91	103.23
	35.21	18.15	87.22	10.17	27.74	43.97	61.78	103.17
	85.97	18.15	86.34	6.8	11.99	42.42	54.56	103.02
	8.21	17.58	86.26	0.54	10.11	42.3	56.31	102.82
	56.59	17.4	85.9	15.07	6.68	42.14	48.2	102.69
	17.04	17.18	85.63	5.97	6.35	41.87	44.85	102.53
	14.32	16.86	85.47	7.88	8.78	41.84	43.63	101.37
	35.83	16.66	85.43	6.95	9.49	41.83	71.12	100.87
	37.92	16.65	85.42	8.29	12.7	41.67	38.8	100.61
	19.88	16.2	85.41	7.04	15.42	41.49	46.01	99.94
	32.14	16.13	85.39	8.6	6.6	41.25	41.66	99.61
	92.85	16.13	85.38	10.9	9.46	40.97	75.28	98.9
	22.35	16.09	85.37	6.64	10.25	40.76	56.53	98.43
	35.99	15.85	85.15	7.93	7.37	40.66	60.7	97.29
	25.73	15.73	84.84	6.49	9.28	40.19	85.03	95.97
	11.76	15.54	84.54	7.38	7.12	40.15	72.18	95.85
	35.1	15.06	84.01	7.54	9.24	40.06	48.92	95.49
	11.75	15	83.89	6.72	7.05	39.61	88.95	95.42
	20.05	14.97	82.74	9.52	16.89	39.61	53.38	95.29
	9.51	14.89	82.59	6.26	13.06	39.41	47.52	94.92
	20.54	14.89	82.36	6.78	10.28	39.39	76.39	94.56
	33.87	14.86	81.75	6.26	24.53	39.33	22.22	94.49
	36.27	14.84	81.01	6.92	8.77	39.07	59.67	93.64
	23.76	14.8	80.56	17.03	7.92	38.94	30.23	92.83
	66.79	14.41	80.37	5.93	7.68	38.87	17.71	92.75
	25.01	14.38	79.4	11.52	6	38.6	53.82	92.44
	37.01	14.37	79.39	6.42	3.08	38.53	64.88	92.33
	66.77	14.34	79.13	10.28	6.18	38.16	26.93	92.13
	7.04	14.23	79.04	7.84	8.14	38.16	49.86	91.85
	12.06	14.13	78.24	11.35	6.98	37.92	54.13	91.72
	23.4	13.96	78.08	6.73	6.3	37.6	53.54	91.68
	13.65	13.7	77.55	6.51	10.68	37.4	55.17	91.2
	9.98	13.65	77.35	11.48	8.28	37.1	58.73	91.03
	26.47	13.5	77.11	7.17	7.07	36.98	50.42	90.99
	11.68	13.49	76.81	9.52	6.85	36.75	48.9	89.99
	32.97	13.35	76.79	8.42	7.38	36.72	59.96	89.79
	16.08	13.34	76.62	15.08	5.52	36.61	21.96	89.78
	25.92	13.28	76.29	19.64	10.86	36.58	51.28	89.74
	23.96	13.23	76.27	15.23	6.49	36.56	39.38	89.24
	27.02	13.22	76.04	18.52	17.93	36.54	52.78	89.1
	55.91	13.09	75.67	6.37	7.31	36.42	59.36	88.95
	44.28	13.08	75.51	10.2	6.43	36.4	46.5	88.84
	35.11	12.98	75.23	6.23	3.52	36.22	51.37	88.8
	16.34	12.96	74.96	7.24	7.07	36.02	30.15	88.54
	38.51	12.84	74.92	12.93	8.77	35.99	39.05	88.3
	64.11	12.79	74.77	7.62	6.94	35.57	41.55	88.09
	18.96	12.63	74.45	7.05	10.19	35.53	38.13	86.87
	36.03	12.08	74.37	8	20.28	35.37	43.25	86.8
	24.97	12.06	74.08	9.56	10.18	35.33	41.94	86.61
	32.79	11.57	73.98	5.74	5.83	35.27	42.2	85.86
	26.24	11.3	73.91	7.2	6.78	35.11	43.26	85.77
	26.34	11.11	73.59	6.7	6.03	34.7	48.4	85.72
	133.37	10.96	73.42	13.09	6.64	34.68	56.54	85.7
	7.13	10.91	73.22	8.7	7.64	34.51	46.86	85.68
	20.54	10.88	73.03	8.54	24.09	33.98	66.4	85.07
	57.43	10.83	73.03	10.74	7.08	33.94	55.29	85.05
	29.36	10.58	72.81	7.87	8.62	33.64	19.42	85.03
	9.91	10.38	72.72	8.22	12.77	33.4	33.63	85.02
	15.62	10.1	72.51	17.66	12.16	32.72	28.07	84.83
	40.82	10.06	72.5	8.73	7.24	32.45	43.35	84.66
	9.67	10.04	72.45	2.66	23.25	32.32	80.58	84.57
	20.26	9.96	72.4	5.16	6.09	32.16	31.79	84.32
	130.29	9.85	72.35	17.51	16.41	32.14	56.21	84.15
	17.38	9.84	72.29	7.73	15.21	32.14	20.76	83.84
	73.55	9.81	72.24	6.4	5.66	31.91	76.31	83.8
	8.67	9.79	71.91	20.22	27.66	31.79	38.96	83.56
	8.97	9.66	71.86	5.52	10.53	31.61	33.44	82.93
	51.23	9.61	71.65	15.72	11.05	31.61	34.05	82.82
	6.85	9.52	71.59	8.49	14.32	31.53	37.96	82.04
	11.53	9.44	71.52	7.28	6.22	31.51	27.91	82.03
	18.86	9.37	71.05	6.44	8.31	31.45	35.28	81.96
	38.75	9.28	70.94	6.1	6.39	31.17	34.28	81.94
	26	9.28	70.8	12.64	13.99	31.16	23.21	81.68
	7.35	9.2	70.66	7.44	6.55	31.1	42.12	81.06
	117.2	9.18	70.48	7.37	13.99	31.02	34.75	80.91
	42.32	8.95	70.27	13.05	23.53	30.97	72.45	80.82
	29.95	8.94	69.2	8.09	8.54	30.88	49.43	80.58
	6.73	8.81	69.14	6.91	12.74	30.79	38.91	80.05
	17.01	8.72	69.13	10.87	26.23	30.59	30.21	79.86
	43.55	8.63	68.82	8.51	18.94	30.57	63.53	79.62
	65.62	8.55	68.76	6.99	7.4	30.38	27.7	79.18
	90.55	8.54	68.69	9.06	10.49	30.3	35.76	79.17
	15.39	8.51	68.4	6.34	8.7	30.22	33.71	78.38
	51.24	8.4	68.05	13.07	37.66	30.09	31.3	78.19
	25.22	8.38	68.05	13.89	16.73	29.91	48.83	78.06
	26.7	8.37	67.96	5.69	18.07	29.75	46.25	77.02
	8.42	8.28	67.76	14.58	5.83	29.59	28.02	76.9
	18.26	8.23	67.75	6.63	6.72	29.28	33.71	76.66
	19.76	8.22	67.62	6.81	6.09	28.88	23.62	76.47
	12.99	8.14	67.37	6.42	10.24	28.67	17.66	76.39
	77.11	8.09	67.21	13.1	12.25	28.48	24.03	76.37
	24.93	8.05	66.62	6.34	6.13	28.46	26.21	76.32
	16.32	8.03	66.49	15.6	14.02	28.45	26.19	76.31
	30.24	8	66.33	6.34	7.46	28.43	31.99	76.22
	33.4	7.95	66.2	8.3	17.88	28.38	12.12	75.56
	36.95	7.88	65.69	12.89	21.78	28.18	33.96	75.28
	8.1	7.85	65.59	6.52	9.82	28.06	51.89	75.1
	23.37	7.77	65.41	7.3	6.46	28.06	28.47	74.63
	9.4	7.73	65.22	6.57	6.44	27.94	23.48	73.78
	54.5	7.7	65.16	24.2	6.4	27.75	20.96	73.67
	9.02	7.68	65.08	8.22	6.56	27.41	13.5	73.58
	9.03	7.67	65.05	8.27	10.17	27.3	64.8	73.53
	11.67	7.63	64.64	10.08	6.8	27.27	43.55	73.34
	11.94	7.6	64.51	7.12	3.36	27.26	43.81	73.3
	10.74	7.58	64.41	6.39	15.07	27.17	46.89	73.17
	25.06	7.57	64.04	5.7	5.97	27.13	18.99	72.68
	54.69	7.54	63.91	13.61	7.88	26.92	13.1	72.45
	35.74	7.54	63.86	11.23	6.95	26.75	28.37	72.18
	50.77	7.51	63.84	14.22	8.29	26.57	17.77	71.79
	30.11	7.5	63.81	40.32	7.04	26.5	20.29	71.73
	88.82	7.45	63.8	6.98	8.6	26.42	27.63	71.4
	18.87	7.44	63.67	7.01	10.9	26.37	56.91	71.32
	82.85	7.42	63.65	10.88	6.64	26.21	28.01	71.12
	89.39	7.42	63.55	12.13	7.93	26.16	30.49	70.89
	11.37	7.41	63.54	11.19	6.49	26.06	12.72	70.28
	96.68	7.41	62.87	6.17	7.38	25.84	31.24	69.87
	22.78	7.4	62.84	6.34	7.54	25.77	29.47	69.14
	6.98	7.39	62.8	7.15	6.72	25.76	44.7	68.97
	7.27	7.39	62.78	13.52	9.52	25.69	25.96	68.89
	8.58	7.38	62.53	7.41	6.26	25.42	18.13	68.66
	9.58	7.38	62.47	13	6.78	25.31	22.46	68.14
	98.16	7.37	62.35	11.8	6.26	25.27	13.46	68.02
	38.03	7.36	62.26	8.7	6.92	25.1	27.7	67.47
	13.28	7.36	62.15	6.98	17.03	24.96	12.37	67.24
	18.25	7.33	62.05	6.12	5.93	24.95	22.61	67.07
	15.48	7.32	61.99	6.64	11.52	24.94	18.91	67.04
	7.89	7.24	61.78	10.74	6.42	24.94	9.34	66.93
	67.72	7.22	61.74	59.03	10.28	24.91	21.18	66.93
	65.86	7.2	61.6	13.29	7.84	24.85	45.46	66.4
	21.71	7.2	61.5	5.86	11.35	24.79	9.62	66.33
	10.99	7.19	61.44	9.62	6.73	24.77	24.05	65.38
	7.71	7.17	61.21	8.82	6.51	24.5	23.24	65.14
	100.16	7.17	60.74	6.84	11.48	24.43	25.48	65.13
	29.03	7.17	60.63	5.97	7.17	24.43	67.04	64.88
	26.99	7.14	60.46	9.8	9.52	24.25	32.98	64.88
	23.37	7.12	60.35	6.91	8.42	24.21	29.76	64.85
	101.82	7.11	60.34	10.28	15.08	24.14	43.1	64.8
	94.39	7.07	60.3	8.1	19.64	24.11	13.21	64.8
	7.37	7.03	60.16	13.22	15.23	24.08	16.21	64.78
	30.1	7.02	59.92	8.13	18.52	24	32.49	64.59
	12.31	7.01	59.58	10.68	6.37	24	10.99	64.56
	8.18	6.99	59.51	16.76	10.2	23.99	55.58	64.51
	21.43	6.94	59.36	6.74	6.23	23.98	11.21	64.47
	12.93	6.92	59.13	7.93	7.24	23.88	23.27	64.46
	21.2	6.91	59.11	9.1	12.93	23.7	28.15	63.87
	34.39	6.91	58.95	7.42	7.62	23.61	30.73	63.71
	20.49	6.89	58.93	4.44	7.05	23.45	5.94	63.57
	43.49	6.89	58.86	8.68	8	23.43	11	63.53
	18.23	6.88	58.53	10.39	9.56	23.42	12.01	63.52
	33.38	6.83	58.52	11.18	5.74	23.28	25.51	63.4
	55.73	6.81	58.38	7.12	7.2	23.22	13.92	63.2
	10.68	6.8	58.3	6.86	6.7	23.15	16.87	63.01
	28.29	6.77	58.28	1.42	13.09	23.14	11.84	62.94
	25.02	6.77	57.99	15.78	8.7	22.94	5.4	62.73
	7.59	6.7	57.71	7.29	8.54	22.9	30.5	62.72
	35.04	6.65	57.52	8.28	10.74	22.85	13.04	62.65
	41.69	6.63	57.38	6.86	7.87	22.79	14.91	62.62
	32.71	6.63	57.37	7.24	8.22	22.74	30.24	62.53
	19.52	6.59	57.33	8.26	17.66	22.65	10.38	62.5
	40.45	6.55	57.24	1.16	8.73	22.62	9.78	62.37
	27.11	6.54	57.06	11.34	24.66	22.59	5.97	62.28
	45.93	6.53	56.8	6.62	5.16	22.58	15.49	61.78
	15.19	6.5	56.78	12.73	17.51	22.57	24.84	61.69
	18.6	6.46	56.61	6.85	7.73	22.49	8.63	61.68
	29.75	6.42	56.55	16.09	6.4	22.45	33.32	61.67
	148.08	6.39	56.51	6.84	20.22	22.43	10.13	61.38
	17.24	6.38	56.4	13.39	5.52	22.43	13.19	61.2
	31.17	6.38	56.26	7.38	15.72	22.35	25.05	60.79
	46.14	6.36	56.11	16.31	8.49	22.27	25.91	60.7
	36.77	6.34	55.65	11.94	7.28	22.21	11.8	60.65
	74.8	6.3	55.5	6.78	6.44	22.19	29.35	60.63
	18.57	6.3	55.48	6.54	6.1	22.18	14.77	60.5
	26.56	6.29	55.42	6.21	12.64	22.13	20.87	60.21
	90.27	6.29	55.08	5.7	7.44	21.96	8.47	60.09
	28.81	6.24	55.01	10.79	7.37	21.95	31.29	60.05
	34.11	6.23	54.98	6.13	13.05	21.89	12.74	59.99
	84.55	6.22	54.91	22.21	8.09	21.88	23.91	59.96
	70.36	6.21	54.89	7.81	6.91	21.8	12.9	59.67
	11.35	6.18	54.83	6.54	10.87	21.65	5.09	59.55
	10.45	6.11	54.74	20.63	8.51	21.62	12.09	59.37
	17.81	6.09	54.68	14.92	6.99	21.46	22.26	59.37
	57.51	6.08	54.64	19.09	9.06	21.34	6.8	59.36
	56.39	6.06	54.52	11.79	6.34	21.31	6.51	59.36
	9.13	5.95	54.27	15.89	13.07	21.3	7.42	59.31
	13.77	5.94	53.94	7.66	13.89	21.23	12.26	59.07
	74.78	5.93	53.9	6.86	5.69	21.23	8.89	59.06
	62.2	5.92	53.83	17.21	14.58	21.19	2.36	59.05
	13.16	5.62	53.69	6.73	6.63	20.83	4.76	58.92
	10.16	5.54	53.43	12.2	2.81	20.71	25.01	58.73
	8.31	5.44	53.21	7	6.42	20.56	3.89	58.37
	22.25	5.18	52.71	6.72	13.1	20.5	4.65	58.17
	28.89	5.09	52.71	7.16	6.34	20.48	28.09	58.17
	106	5.05	52.71	11.49	15.6	20.48	20.29	58.11
	16.05	4.94	52.46	6.7	6.34	20.47	4.71	58.1
	50.23	4.84	52.26	7.4	8.3	20.32	2.85	57.21
	73.44	4.79	52.09	1.88	2.89	20.25	6.33	56.91
	48.57	4.73	52.07	6.95	6.52	20.22	4.83	56.9
	30.65	4.64	51.67	6.3	7.3	20.18	24.11	56.75
	58.21	4.62	51.54	6.81	6.57	20.13	3.1	56.56
	44.83	4.37	51.29	6.74	2.2	20.04	2.08	56.54
	7.38	4.24	51.21	6.93	8.22	19.91	9.26	56.53
	34.1	4.23	50.58	1.7	8.27	19.76	2.99	56.48
	29.6		50.5	13.09	10.08	19.76	2.15	56.31
	64.86		50.44			19.71	2.16	56.27
	14.61		50.41			19.63	3.28	56.27
	38.47		50.37			19.54	8.57	56.21
	23.92		50.36			19.43	5.16	56.1
	8.16		50.24			19.43	4.9	56.07
	6.82		50.16			19.42	4.83	56.05
	13.16		49.91			19.42	4.44	55.67
	40.38		49.88			19.38	3.28	55.58
	17.49		49.75			19.16	15.4	55.29
	69.28		49.75			19.15	5.87	55.17
	99.94		49.68			19.09	4.87	54.56
	31.23		49.67			18.98	3.04	54.49
	43.13		49.27			18.96	4.03	54.41
	53.08		48.94			18.95	4.56	54.4
	13.95		48.86			18.95	3.1	54.13
	24.92		48.74			18.89	13.77	53.82
	51.04		48.74			18.88	5.45	53.74
	34.42		48.71			18.86	10.54	53.63
	47.84		48.65			18.84	27.99	53.55
	54.09		48.52			18.82	2.66	53.54
	20.78		48.34			18.57	4.19	53.42
	37.84		48.32			18.52	5.22	53.38
	44.09		48.21			18.52	3.35	53.13
	30.79		47.61			18.48	9.34	53.06
	113.53		47.44			18.43	5.44	52.78
	84.88		47.22			18.34	21.93	52.74
	47.23		47.22			18.33	3.45	52.72
	69.51		47.22			18.32	2.6	52.64
	13.51		47.12			18.32	2.94	51.91
	20.82		47.09			18.31	5.94	51.9
	55.89		46.9			18.21	7.4	51.89
	15.93		46.88			17.99	4.31	51.85
	5.22		46.81			17.94	5.12	51.61
	14.04		46.79			17.85	6.79	51.54
	74.82		46.73			17.82	3.39	51.54
	74.74		46.68			17.66	8.16	51.46
	74.97		46.63			17.66	3.69	51.38
	40.59		46.41			17.66	7.6	51.37
	8.24		46.36			17.66	19.77	51.35
	89.48		46.32			17.64	9.87	51.28
	24.35		46.24			17.58	13.05	51.2
	41.34		46.21			17.57	2.89	50.94
	15.28		46.19			17.52	8.83	50.8
	32.82		46.13			17.45	3.62	50.77
	35.23		46.12			17.45	20.2	50.7
	24.7		45.96			17.41	2.61	50.54
	16.94		45.44			17.39	6.3	50.49
	20.16		45.35			17.38	3.1	50.42
	45.6		45.32			17.31	13.07	50.11
	47.19		45.25			17.22	11.87	50.02
	16.73		45.19			17.22	118.51	49.86
	28.05		45.15			17.22	39.35	49.86
	143.62		45.12			17.21	63.52	49.86
	8.78		45.06			17.14	25.01	49.73
	34.94		45.05			17.08	33.33	49.71
	23.81		44.98			17.05	4.47	49.65
	61.7		44.72			17.03	88.54	49.64
	39.57		44.33			17.02	120.08	49.55
	75.58		44.27			16.99	3.05	49.53
	31.43		44.19			16.91	80.91	49.48
	11.04		44.15			16.9	26.99	49.43
	23.56		44.14			16.9	49.02	49.02
	29.41		43.99			16.77	94.92	48.92
	35.95		43.95			16.74	51.85	48.91
	6.25		43.89			16.72	8.05	48.9
	26.55		43.79			16.71	3.44	48.83
	55.62		43.54			16.7	2.86	48.83
	71.57		43.53			16.69	30.73	48.72
	15.19		43.44			16.68	42.93	48.62
	42.67		43.4			16.65	94.49	48.4
	20.67		43.34			16.65	10	48.27
	24.24		43.32			16.51	31.12	48.2
	38.43		43.25			16.39	7.47	47.91
	4.98		43.24			16.33	9.15	47.72
	59.2		43.23			16.3	4.51	47.56
	18.64		43.08			16.27	16.56	47.52
	66.57		43.03			16.17	39.95	47.44
	76.36		43			16.16	62.72	47.22
	15.22		42.93			16.15	123.98	47.2
	39.45		42.58			16.1	36.54	47
	6.81		42.58			16.06	3.68	46.96
	39.78		42.47			16.05	48.72	46.89
	68.5		42.47			16.05	26.22	46.86
	79.75		42.42			15.99	120.12	46.58
	16.65		42.27			15.97	85.07	46.57
	49.95		42.2			15.93	65.38	46.5
	10.93		42.15			15.92	42.66	46.25
	63.94		42			15.86	9.48	46.21
	44.9		42			15.85	31.22	46.01
	25.26		41.79			15.84	92.44	45.76
	10.74		41.76			15.83	6.98	45.67
	52.84		41.62			15.82	2.62	45.63
	5.6		41.43			15.8	40.38	45.62
	10.69		41.35			15.78	34.25	45.48
	43.55		41.16			15.76	76.66	45.47
	49.73		41.11			15.74	89.74	45.46
	12.42		41.07			15.71	39.14	45.35
	78.41		40.92			15.69	36.05	45.06
	22.76		40.83			15.68	25.06	45.05
	21.13		40.71			15.68	43.23	44.94
	3.26		40.64			15.67	23.93	44.93
	14.28		40.62			15.66	21.92	44.91
	63.43		40.57			15.62	9.06	44.85
	3.18		40.38			15.61	32.37	44.83
	38.65		40.38			15.61	21.09	44.7
	115.87		40.24			15.6	208.55	44.58
	37.18		40.22			15.54	95.85	44.22
	8.65		40.19			15.5	12.4	44.2
	36.9		40.1			15.49	4.22	43.92
	63.47		40.09			15.47	82.82	43.81
	30.51		40.02			15.37	35.47	43.77
	38.11		39.99			15.36	63.2	43.63
	74.55		39.91			15.3	65.14	43.55
	11.01		39.59			15.28	31.48	43.51
	36.56		39.51			15.26	109.66	43.48
	23.41		39.33			15.24	15.05	43.42
	9.14		39.31			15.19	15.91	43.36
	3.21		39.31			15.14	62.65	43.35
	42.77		39.28			15.13	4.19	43.32
	48.06		39.17			15.09	28.48	43.29
	8.04		39.05			15.06	119.28	43.26
	3.47		39.02			15.06	8.95	43.25
	55.85		38.98			15.04	130.79	43.23
	17.01		38.96			15.03	53.06	43.1
	10.28		38.95			15.03	44.22	43.03
	8.84		38.89			15.03	31.55	42.93
	31.23		38.71			15.01	45.62	42.86
	6.39		38.68			14.99	31.9	42.7
	29.78		38.4			14.99	34.28	42.7
	19.28		38.15			14.99	22.16	42.66
	6.33		38.13			14.98	24.41	42.53
	31.65		37.93			14.96	6.37	42.44
	11.74		37.77			14.95	13.91	42.2
	98.79		37.66			14.95	18.56	42.15
	8.93		37.62			14.95	23.79	42.12
	26.87		37.57			14.91	21	41.94
	69.5		37.49			14.91	50.54	41.89
	4.52		37.46			14.9	20.91	41.88
	7.32		37.37			14.89	8.19	41.86
	40.38		37.25			14.84	17.24	41.73
	33.07		37.16			14.84	4.84	41.66
	32.61		37.11			14.83	64.88	41.64
	33.62		37.05			14.82	9.75	41.64
	30.25		36.99			14.78	114	41.58
	51.97		36.89			14.78	14.99	41.56
	8.52		36.78			14.74	16.18	41.55
	18.03		36.71			14.74	84.83	41.51
	6.06		36.69			14.73	52.74	41.46
	6.37		36.65			14.72	23.67	41.43
	2.69		36.61			14.71	7.41	41.11
	13.31		36.5			14.69	15.63	41.01
	57.04		36.4			14.67	6.71	40.85
	23.72		36.37			14.66	42.53	40.83
	8.21		36.33			14.6	11.22	40.81
	29.02		36.16			14.6	149.81	40.55
	2.35		36.15			14.59	64.85	40.38
	7.84		35.99			14.58	8.48	40.15
	76.51		35.98			14.58	7.85	39.95
	4.56		35.93			14.57	85.7	39.8
	8.43		35.92			14.56	122.21	39.73
	38.81		35.89			14.56	22.8	39.69
	28.2		35.86			14.51	20.04	39.53
	2.21		35.68			14.48	61.38	39.38
	15.48		35.67			14.48	22.28	39.35
	21.17		35.6			14.46	26.48	39.27
	12.18		35.43			14.43	12.26	39.24
	46.58		35.42			14.42	60.65	39.22
	13.9		35.38			14.42	76.37	39.14
	4.45		35.23			14.37	103.02	39.1
	20.31		35.17			14.37	4.91	39.06
	3.53		35.16			14.35	106.82	39.05
	32.94		35.03			14.32	114.71	38.96
	7.43		35.01			14.28	29.27	38.94
	13.3		35			14.27	95.29	38.91
	7.87		34.89			14.25	30.63	38.9
	30.08		34.84			14.21	9.67	38.81
	12.89		34.81			14.2	2.61	38.8
	81.88		34.73			14.19	6.4	38.79
	9.63		34.55			14.19	44.83	38.6
	2.07		34.55			14.17	19.71	38.59
	19.07		34.54			14.16	61.2	38.51
	4.99		34.47			14.16	102.53	38.27
	17.57		34.39			14.15	3.2	38.13
	6.74		34.38			14.13	15.71	38.09
	17.12		34.37			14.12	4.48	37.97
	49.38		34.36			14.11	38.51	37.96
	19.26		34.27			14.1	45.47	37.93
	41.06		34.23			14.07	36.33	37.86
	20.92		34.2			14.06	73.67	37.84
	2.54		34.01			14.04	13.64	37.64
	19.02		33.99			14.04	2.82	37.63
	3.42		33.99			14.04	21.14	37.55
	13.53		33.99			14.03	45.63	37.46
	12.81		33.97			14.02	17.3	37.32
	8.83		33.85			14.01	82.04	37.18
	2.2		33.81			14	4.96	36.94
	2.55		33.74			13.98	95.42	36.93
	4.04		33.62			13.98	84.15	36.91
	7.57		33.6			13.96	32.91	36.64
	9.88		33.54			13.96	37.55	36.63
	7.63		33.4			13.93	2.07	36.56
	16.29		33.35			13.93	32.58	36.54
	19.62		33.34			13.93	86.87	36.52
	32.89		33.16			13.92	21.57	36.51
	24.95		33.15			13.88	64.51	36.46
	1.38		33.15			13.88	98.9	36.45
	16.91		33.1			13.86	99.61	36.35
	47.12		33			13.85	2.23	36.33
	6.28		32.99			13.84	43.32	36.26
	19.98		32.91			13.83	4.41	36.26
	12.8		32.91			13.81	17.11	36.05
	13.02		32.82			13.81	36.63	35.76
	30.78		32.78			13.79	33.5	35.62
	13.05		32.6			13.79	86.8	35.47
	28.89		32.32			13.72	117.86	35.33
	40.63		32.21			13.71	83.56	35.28
	28.19		32.2			13.69	2.42	35.16
	45.59		32.17			13.66	15.95	34.95
	2.7		32.07			13.64	19.17	34.84
	20.06		32.04			13.63	13.77	34.75
	23.84		32.01			13.63	14.99	34.7
	17.39		31.79			13.63	22.01	34.51
	8.59		31.75			13.62	41.88	34.47
	55.86		31.73			13.62	94.56	34.4
	18.9		31.65			13.61	9.35	34.28
	2.49		31.63			13.61	17.2	34.28
	29.96		31.61			13.61	60.21	34.25
	7.61		31.59			13.6	25.12	34.16
	84.27		31.52			13.6	115.33	34.05
	10.31		31.19			13.6	20.85	34.04
	29.64		31.04			13.58	63.87	33.96
	59.5		30.97			13.56	14.31	33.78
	18.1		30.96			13.55	6.09	33.71
	6.41		30.88			13.55	34.95	33.71
	30.41		30.87			13.55	88.09	33.64
	81.284		30.86			13.54	14.37	33.63
	63.98		30.83			13.54	103.17	33.53
	1.94		30.82			13.53	19.66	33.5
	18.21		30.77			13.53	54.49	33.44
	2.29		30.74			13.52	156.54	33.33
	13.03		30.69			13.52	40.81	33.32
	11.99		30.65			13.51	31.01	33.29
	24.37		30.62			13.51	117.37	33.25
	27.22		30.55			13.5	4.79	32.98
	15.84		30.5			13.49	78.06	32.96
	12.84		30.5			13.48	27.89	32.92
	13.29		30.46			13.47	14.49	32.91
	8.33		30.45			13.47	102.82	32.82
	50.35		30.39			13.46	28.42	32.79
	11.57		30.34			13.46	39.24	32.78
	9		30.34			13.45	31.14	32.71
	17.25		30.33			13.45	17.26	32.59
	2.45		30.32			13.43	15.27	32.58
	6.13		30.24			13.43	27.03	32.54
	6.11		30.15			13.42	63.71	32.49
	59.57		30.09			13.4	16.09	32.49
	3.91		30.06			13.4	6.97	32.37
	21.84		29.97			13.38	26.81	32.33
	11.23		29.86			13.36	56.27	32.25
	13.53		29.84			13.36	16.37	32.21
	18.36		29.81			13.35	15.05	32.09
	1.99		29.7			13.33	72.68	31.99
	1.58		29.67			13.32	9.69	31.9
	3.54		29.62			13.32	49.64	31.86
	2.83		29.6			13.31	12.23	31.79
	39.38		29.58			13.31	12.03	31.55
	25.31		29.43			13.3	2.55	31.48
	3.74		29.39			13.3	18.16	31.45
	26.54		29.33			13.28	117.23	31.35
	8.95		29.28			13.26	28.06	31.3
	1.94		29.28			13.23	85.05	31.3
	25.56		29.27			13.22	85.02	31.29
	21.85		29.23			13.22	13.28	31.24
	1.52		29.22			13.21	3.72	31.22
	7.09		29.2			13.21	58.17	31.2
	1.77		28.91			13.21	116.82	31.16
	11.13		28.89			13.2	23.77	31.14
	7.7		28.86			13.2	51.61	31.12
	17.69		28.84			13.19	71.79	31.06
	2.08		28.81			13.19	28.51	31.01
	8.36		28.75			13.19	103.98	30.84
	12.51		28.71			13.17	27.87	30.84
	10.98		28.66			13.16	19.19	30.73
	4.24		28.65			13.16	8.64	30.73
	17.14		28.62			13.15	9.12	30.72
	2.09		28.6			13.14	7.79	30.64
	7.1		28.58			13.14	20	30.63
	1.6		28.57			13.13	24.47	30.5
	9.56		28.55			13.13	91.68	30.49
	35.35		28.53			13.12	95.97	30.41
	10.83		28.5			13.11	21.16	30.38
	9.44		28.5			13.1	5.87	30.36
	1.82		28.49			13.1	49.71	30.33
	5.19		28.47			13.09	22.15	30.31
	11.07		28.47			13.09	4.7	30.26
	49.47		28.27			13.07	58.17	30.24
	19.46		28.22			13.07	10.34	30.23
	2.04		28.04			13.06	20.59	30.21
	7.45		27.81			13.04	2.62	30.2
	21.35		27.81			13.03	37.84	30.15
	3.28		27.76			13.03	3.29	30.15
	5.22		27.72			13.03	51.54	30.14
	1.89		27.72			13.03	83.8	30.11
	7.8		27.69			13.02	135	30.09
	2.61		27.68			13.01	59.36	30.09
	2.01		27.56			13.01	88.3	29.91
	2.78		27.52			13	2.26	29.82
	14.12		27.5			12.99	76.47	29.81
	25.25		27.49			12.99	73.34	29.76
	24.96		27.42			12.98	40.83	29.72
	23.63		27.36			12.98	51.46	29.47
	3.01		27.32			12.97	14.6	29.46
	9.3		27.27			12.96	100.87	29.41
	4.57		27.23			12.95	36.94	29.35
	4.18		27.2			12.95	51.2	29.28
	4.76		27.13			12.94	13.79	29.27
	9.91		27.09			12.94	16.82	29.25
	1.88		27.09			12.94	13.6	29.09
	31.45		27.05			12.93	56.27	29.02
	14.31		26.99			12.93	141.69	28.94
	2.08		26.99			12.92	64.59	28.9
	4.02		26.96			12.92	47.44	28.82
	35.64		26.94			12.91	3.91	28.77
	2.8		26.94			12.91	30.26	28.71
	1.76		26.91			12.91	62.62	28.51
	2.32		26.85			12.91	38.09	28.48
	1.92		26.79			12.89	112.63	28.47
	48.14		26.74			12.88	22.66	28.44
	24.27		26.73			12.87	11.31	28.43
	2.17		26.7			12.86	46.58	28.42
	2.59		26.69			12.85	33.64	28.37
	2.82		26.68			12.84	5.45	28.31
	4.2		26.61			12.84	108.83	28.3
	2.33		26.55			12.84	3.77	28.15
	13.83		26.47			12.82	139.34	28.09
	3.37		26.43			12.82	6.3	28.07
	37.65		26.34			12.82	56.1	28.06
	2.06		26.33			12.78	103.27	28.02
	53.93		26.22			12.77	3.29	28.01
	8.32		26.02			12.76	92.75	27.99
	0.929		26			12.76	19.72	27.91
	23.88		25.99			12.75	15.87	27.89
	11.44		25.99			12.75	76.22	27.87
	19.19		25.67			12.74	59.55	27.8
	1.92		25.67			12.74	82.03	27.79
	2.13		25.54			12.74	7.45	27.73
	2.59		25.53			12.74	58.11	27.73
	1.53		25.43			12.74	42.44	27.7
	36.2		25.41			12.74	32.54	27.7
	2.24		25.26			12.73	17.57	27.67
	21.31		25.22			12.71	9.27	27.63
	13.78		25.09			12.71	36.93	27.62
	10.76		25.09			12.7	51.91	27.6
	19		24.98			12.7	6.12	27.36
	3.14		24.95			12.69	19.89	27.09
	19.67		24.95			12.68	28.77	27.04
	2.03		24.8			12.67	22.09	27.03
	4.25		24.73			12.67	34.51	26.99
	2.29		24.67			12.67	16.12	26.93
	27.1		24.62			12.66	38.59	26.93
	18.89		24.6			12.66	76.32	26.81
	3.05		24.56			12.65	24.25	26.6
	3.28		24.55			12.64	68.97	26.51
	50.52		24.47			12.64	52.72	26.48
	1.44		24.39			12.62	41.64	26.32
	5.48		24.36			12.62	81.96	26.27
	23.25		24.34			12.62	83.84	26.22
	24.13		24.34			12.62	89.79	26.21
	1.59		24.27			12.61	62.37	26.19
	21.2		24.22			12.59	16.36	26.16
	17.75		24.22			12.59	25.06	25.96
	1.81		24.18			12.58	51.9	25.91
	1.5		24.13			12.56	38.94	25.78
	1.98		24			12.55	64.47	25.77
	10.27		23.98			12.53	133.75	25.55
	33.89		23.96			12.52	2.9	25.52
	1.74		23.96			12.5	20.29	25.51
	9.06		23.9			12.46	76.9	25.48
	2.12		23.81			12.45	18.84	25.33
	1.15		23.78			12.43	43.48	25.29
	4.39		23.76			12.42	5.54	25.29
	2.89		23.73			12.41	2.72	25.27
	1.25		23.73			12.41	35.33	25.24
	9.49		23.62			12.41	36.26	25.24
	2.74		23.46			12.41	23.4	25.16
	1.29		23.46			12.4	6.2	25.12
	24.23		23.46			12.4	12.25	25.06
	5.22		23.41			12.39	6.99	25.06
	3.62		23.31			12.39	2.09	25.05
	27.18		23.27			12.36	6.71	25.01
	5.66		23.23			12.36	5.01	25.01
	3.42		23.2			12.35	64.8	24.9
	8.28		23.2			12.35	5.78	24.84
	1.68		23.14			12.34	114.93	24.84
	1.15		23.05			12.33	32.78	24.76
	18.28		23.03			12.31	56.56	24.69
	15.56		22.92			12.3	13.29	24.6
	0.8		22.9			12.29	59.37	24.56
	0.866		22.83			12.28	15.92	24.47
	1.44		22.82			12.27	10.27	24.47
	57.95		22.81			12.27	49.53	24.41
	1.72		22.74			12.24	2.3	24.38
	4.75		22.72			12.23	4.51	24.31
	4.24		22.71			12.21	34.16	24.25
	51.11		22.69			12.21	30.38	24.21
	0.918		22.67			12.19	2.15	24.11
	2.86		22.67			12.16	103.23	24.05
	2.5		22.66			12.14	41.11	24.03
	5.28		22.64			12.14	92.13	23.93
	29.02		22.59			12.14	64.78	23.93
	18		22.59			12.14	4.88	23.91
	16.56		22.59			12.11	23.17	23.84
	1.08		22.57			12.11	99.94	23.79
	25.08		22.57			12.11	7.41	23.77
	9.53		22.52			12.1	97.29	23.72
	6.33		22.47			12.05	6.17	23.67
	1.68		22.44			12.04	114.82	23.67
	1.52		22.41			12.02	27.73	23.62
	41.04		22.31			12.02	54.4	23.57
	19.19		22.3			12.01	93.64	23.49
	21.32		22.27			12.01	6	23.48
	0.952		22.23			12.01	2.95	23.4
	68.36		22.18			12.01	6.05	23.27
	2.46		22.16			12	51.35	23.24
	1.45		22.08			11.99	14.38	23.21
	1.58		22.03			11.99	101.37	23.17
	2.12		22			11.94	59.37	23.17
	1.55		21.96			11.91	32.49	23.15
	1.56		21.92			11.9	50.7	23.04
	1.75		21.92			11.89	55.67	23.01
	1.06		21.9			11.84	28.9	22.98
	1.32		21.88			11.83	98.43	22.82
	30.84		21.78			11.83	17.17	22.82
	1.28		21.73			11.8	27.62	22.8
	26.91		21.73			11.78	36.91	22.66
	13.1		21.72			11.74	17.87	22.61
	10.95		21.71			11.73	17.65	22.47
	13.34		21.71			11.7	29.72	22.46
	1.23		21.7			11.69	31.35	22.45
	1.17		21.69			11.65	89.78	22.41
	1.83		21.65			11.65	7.98	22.39
	3.87		21.63			11.63	20.97	22.35
	1.54		21.59			11.58	73.53	22.28
	38.12		21.58			11.53	63.57	22.26
	1.25		21.55			11.51	7.9	22.24
	2.73		21.55			11.42	29.46	22.24
	2.48		21.54			11.4	14.6	22.22
	0.695		21.54			11.39	91.2	22.21
	0.721		21.42			11.36	58.37	22.19
	1.17		21.3			11.35	28.3	22.17
	1.57		21.3			11.26	30.09	22.16
	0.784		21.29			11.08	6.17	22.15
	2.01		21.28			11.03	5.78	22.13
	37.99		21.25			10.81	59.99	22.09
	11.2		21.21			10.72	5.37	22.01
	5.39		21.09			10.71	3.44	21.96
	3.73		21			10.37	7.24	21.93
	1.19		20.97			10.22	26.32	21.92
	1.32		20.91			10.06	7.52	21.92
	22.76		20.88			10.05	41.89	21.81
	5.82		20.86			9.88	84.32	21.78
	5.32		20.84			9.37	59.05	21.57
	13.92		20.82			9.34	91.03	21.56
	0.598		20.8			9.11	130.41	21.29
	4.76		20.68			9.11	10.11	21.23
	2.77		20.67			8.39	2.21	21.19
	0.49		20.63			8.39	112.27	21.19
	0.668		20.61			8.17	4.47	21.18
	2.56		20.59			7.98	111.36	21.16
	1.29		20.56			7.91	19.48	21.14
	1.51		20.53			7.51	56.07	21.09
	0.473		20.53			7.5	10.52	21.07
	10.64		20.5			7.11	11.32	21.07
	16.96		20.45			6.99	21.07	21.05
	8.47		20.44			6.46	64.56	21
	2.19		20.35			6.23	36.45	20.99
	0.882		20.27			6.11	30.14	20.97
	3.83		20.22			5.31	37.63	20.96
	0.749		20.21			4.95	61.68	20.91
	0.783		20.07			4.68	3.37	20.87
	0.744		19.98			4.66	8.75	20.85
	19.76		19.98			4.48	13.23	20.78
	4.8		19.95			4.36	62.5	20.77
	14.26		19.94			3.78	71.73	20.76
	0.432		19.86			3.71	47.2	20.76
	0.915		19.85			3.01	53.74	20.66
	1.27		19.81			2.78	34.84	20.66
	0.784		19.78			2.62	69.87	20.59
	7.93		19.74			2.53	71.32	20.54
	1.31		19.7			2.35	139.15	20.5
	0.911		19.7			2.28	25.16	20.29
	0.429		19.69			2.19	79.62	20.29
	1.57		19.58			2.13	108.95	20.29
	0.443		19.56			2.07	24.9	20.23
	2.89		19.48			1.97	8.04	20.2
	7.79		19.46			1.91	20.14	20.17
	6.34		19.46			1.86	30.09	20.14
	0.175		19.43			1.65	3.22	20.13
	0.839		19.43			1.61	2.68	20.11
	2.86		19.37			1.41	16.3	20.04
	0.865		19.37			1.08	10.6	20.04
	0.572		19.35			0.997	37.97	20.04
	2.01		19.32			0.945	50.77	20
	6.18		19.31			0.861	50.94	19.97
	0.492		19.26			0.586	17.68	19.89
	0.753		19.11			7.38	23.57	19.84
	22.26		19.06			4.41	85.86	19.78
	0.958		19.01			23.81	48.27	19.77
	0.234		18.99			17.42	120.19	19.77
	0.49		18.97			4.22	3.66	19.73
	0.569		18.97			7.31	34.4	19.72
	0.469		18.97			2.97	80.05	19.71
	20.78		18.92			6.32	84.57	19.66
	0.916		18.89			9.93	42.7	19.48
	0.468		18.81			4.81	8.29	19.42
	1.38		18.79			9.87	60.79	19.38
	0.62		18.69			4.17	59.07	19.36
	1.39		18.67			10.89	65.13	19.31
	2.53		18.65			3.18	49.86	19.2
	19.97		18.61			8.55	29.91	19.19
	30.25		18.53			4.84	11.33	19.17
	22.47		18.52			23.57	14.01	19.17
	77.07		18.52			2.95	19.2	19.05
	1.17		18.51			2.55	3.8	19
	28.73		18.37			4.74	21.19	18.99
	87.88		18.37			11.04	49.48	18.99
	7.28		18.36			2.79	73.78	18.91
	78.99		18.35			8.8	32.79	18.84
	96.94		18.34			2.14	8.94	18.84
	3.42		18.33			3.46	89.24	18.59
	4.13		18.19			2.15	4.68	18.56
	19.4		18.15			2	11.95	18.42
	1.04		17.93			6.56	4.6	18.34
	0.33		17.84			2.33	108.35	18.34
	17.06		17.77			2.9	42.7	18.24
	56.97		17.68			3.48	81.94	18.16
	132.38		17.68			2.1	59.06	18.13
	26.98		17.58			7.07	14.82	17.98
	63.39		17.58			5.04	50.8	17.97
	11.86		17.54			4.05	3.58	17.97
	25.14		17.46			5.86	11.67	17.87
	46.15		17.38			1.5	81.06	17.77
	120.049		17.35			8.96	30.84	17.71
	100.99		17.35			5.61	2.2	17.7
	92.12		17.31			5.12	4.01	17.7
	70.168		17.22			2.53	116.98	17.69
	35.56		17.05			0.897	41.64	17.68
	30.92		16.97			1.61	77.02	17.66
	26.84		16.96			0.547	70.28	17.65
	42.67		16.81			1.09	56.9	17.57
	52.2		16.8			7.1	2.11	17.36
	11.27		16.69			3.78	71.4	17.3
	8.54		16.66			1.06	4.51	17.26
	51.87		16.62			1.74	43.29	17.24
	27.786		16.51			0.465	8.83	17.2
	3.46		16.39			0.482	29.41	17.2
	94.3		16.36			0.724	38.81	17.18
	75.52		16.36			0.122	14.85	17.17
	127.23		16.35			1.35	3.06	17.11
	125.69		16.33			0.326	38.79	17.11
	59.88		16.32			0.0835	63.4	17.09
	36.43		16.31			0.101	30.31	16.98
	2.02		16.29			0.161	19.31	16.98
	44.21		16.26			0.0879	3.39	16.87
	89.34		16.24			0.387	20.76	16.86
	31.65		16.22			9	29.81	16.85
	72.43		16.13			19.3	49.73	16.84
	42.46		16.04			5.77	59.31	16.82
	65.46		15.93			13.59	17.7	16.75
	31.84		15.9			6.25	56.75	16.68
	16.08		15.88			0.404	57.21	16.66
	3.13		15.82			6.59	3.59	16.56
	54.98		15.8			6.82	2.47	16.54
	8.98		15.74			0.187	39.27	16.49
	4.9		15.74			28.27	45.35	16.37
	2.28		15.73			6.04	60.5	16.36
	100.52		15.73			13.54	56.48	16.34
	53.4		15.73			17.49	2.68	16.3
	6.25		15.65			5.37	13.31	16.21
	62.91		15.65			9.01	25.29	16.18
	67.23		15.59			0.804	8.21	16.18
	16.61		15.51			6.55	21.05	16.12
	20.8		15.46			2.31	36.56	16.09
	16.08		15.45			7.68	36.46	16.09
	37.18		15.44			15.61	43.03	16.09
	74.76		15.43			0	10.81	16.09
	30.66		15.36			0.32	50.11	16.04
	23.18		15.34			4.13	52.64	16.01
	51.61		15.24			1.69	53.55	16
	63.48		15.22			6.54	19.36	15.98
	3.55		15.2			13.8	37.86	15.97
	46.14		15.2			0.172	39.06	15.95
	27.57		15.19			6.44	25.55	15.92
	83.42		15.18			8.8	9.01	15.91
	21		15.16			16.58	47.22	15.87
	22.63		15.15			8.04	78.19	15.84
	32.43		15.13			5.41	19	15.71
	21.37		15.04			5.66	49.55	15.64
	9.17		15.03			0.564	60.05	15.63
	3.93		15.03			1.15	68.02	15.55
	4.14		14.98			5.62	9.95	15.49
	55.64		14.97			25.11	3.33	15.41
	27.8		14.91			4.67	8.79	15.4
	1.44		14.89			31.91	89.1	15.27
	54.41		14.88			6.6	33.78	15.08
	13.77		14.85			4.9	7.47	15.05
	4.56		14.83			54.48	46.96	15.05
	11.05		14.77			72.19	34.47	14.99
	63.66		14.73			6.22	22.39	14.99
	67.51		14.72			7.35	11.73	14.94
	6.18		14.69			0.81	54.41	14.91
	52.46		14.67			11.3	41.73	14.89
	34.69		14.63			28.42	41.86	14.86
	30.68		14.63			10.51	73.3	14.85
	12.98		14.6			9.28	41.56	14.82
	58.32		14.44			4.57	53.63	14.77
	21.25		14.41			18.01	14.7	14.76
	44.16		14.29			9.92	39.69	14.74
	99.49		14.18			11.61	13.85	14.7
	54.27		14.17			9.33	32.09	14.7
	38.69		14.07			2.82	53.42	14.67
	14.45		14.06			7.3	16.34	14.67
	40.643		14			36.93	27.04	14.61
	42.3		13.99			5.52	15.97	14.6
	46.77		13.92			1.3	84.66	14.6
	19.89		13.92			19.08	4.86	14.58
	11.67		13.92			0.113	41.51	14.55
	33.39		13.77			2.72	7.21	14.49
	33.42		13.69			0.692	6.88	14.43
	65.92		13.66			9.52	29.02	14.41
	25.63		13.64			1.34	2.89	14.38
	2.57		13.62			2.22	45.76	14.37
	7.15		13.58			2.66	48.83	14.31
	116.39		13.56			2.02	2.17	14.1
	40.376		13.53			4.39	18.42	14.01
	30.18		13.47			5.53	26.6	13.92
	49.71		13.43			3.77	18.99	13.91
	10.32		13.43			1.09	21.23	13.89
	0.234		13.42			2.29	2.8	13.87
	2.04		13.41			1.78	10.46	13.85
	45.24		13.39			5.03	23.15	13.79
	20.31		13.34			11.91	3.25	13.79
	19.65		13.33			2.23	5.5	13.77
	1.74		13.25			36.11	9.67	13.77
	55.04		13.22			20.53	15.55	13.65
	12.26		13.22			23.48	39.8	13.64
	19.85		13.2			0.681	22.17	13.6
	20.41		13.17			6.63	30.64	13.5
	45.75		13.14			7.18	19.17	13.5
	52.79		13.07			1.89	32.59	13.46
	9.98		12.99			1.75	33.29	13.33
	12.18		12.97			38.97	30.36	13.31
	2.17		12.88			2.92	58.1	13.29
	54.05		12.87			0.846	8.04	13.28
	40.56		12.83			0.869	30.2	13.23
	65.11		12.8			33.5	79.18	13.21
	19.16		12.77			29.68	19.77	13.21
	36.59		12.72			0.263	3.23	13.2
	65.59		12.68			13.29	11.64	13.19
	64.76		12.65			11.36	17.11	13.19
	86.56		12.62			21.02	88.84	13.11
	12.86		12.61			23.77	43.42	13.1
	48.52		12.61			3.84	36.51	13.07
	13.32		12.6			1.31	32.82	13.05
	9.89		12.57			22.15	8.09	13.04
	19.33		12.55			22.41	45.05	13.03
	10.68		12.55			0.509	6.92	13.02
	16.49		12.55			2.74	40.15	12.9
	42.6		12.55			0.943	17.7	12.88
	89.76		12.51			1.33	49.86	12.83
	11.72		12.48			2.28	8.59	12.79
	11.1		12.48			0.426	64.46	12.76
	42.02		12.48			27.37	8.24	12.74
	43		12.46			1.22	10.74	12.72
	21.87		12.46			6.12	11.93	12.44
	27.83		12.44			0.807	25.77	12.4
	10.46		12.37			0.811	22.21	12.37
	16.86		12.35			1.59	73.58	12.31
	24.07		12.29			11.13	48.91	12.26
	37.28		12.27			4.4	47.91	12.26
	40.755		12.26			0.206	32.33	12.25
	60.0754		12.21			0.737	8.43	12.23
	3.12		12.21			0.741	8.65	12.12
	2.51		12.2			14.28	45.67	12.09
	10.41		12.2			0.899	50.02	12.06
	13.29		12.15			0.239	63.01	12.03
	7.5		12.14			3.91	2.87	12.01
	5.03		12.12			5.18	32.92	11.98
	4.36		12.12			0.603	11.81	11.95
	30.848		12.02			9.59	3.05	11.93
	19.18		12			15.38	7.72	11.91
	31.51		11.95			6.72	44.2	11.87
	14.3		11.95			1.82	9.1	11.84
	29.43		11.94			13.61	43.92	11.81
	23.14		11.92			0.643	17.2	11.8
	21.61		11.92			3.87	4.72	11.73
	55.01		11.89			0.578	40.55	11.67
	126.47		11.84			1.29	68.14	11.64
	74.75		11.79			20.77	37.46	11.53
	1.11		11.78			24.21	20.77	11.33
	23.68		11.77			10.66	24.21	11.32
	10.69		11.75			19.84	10.66	11.31
	19.02		11.73			7.68	19.84	11.25
	26.15		11.68			22.35	7.68	11.25
	20.97		11.62			15.41	22.35	11.22
	50.19		11.6			32.21	15.41	11.21
	2.27		11.6			16.49	32.21	11.16
	8.63		11.51			46.21	16.49	11.16
	4.87		11.45			25.24	46.21	11.15
	41.34		11.42			35.16	25.24	11.14
	5.3		11.4			4.48	35.16	11.07
	67.08		11.4			41.58	4.48	11.05
	63.29		11.38			18.59	41.58	11
	19.22		11.33			53.13	18.59	10.99
	14.35		11.31			39.22	53.13	10.87
	50.493		11.31			32.96	39.22	10.84
	66.1		11.3			38.27	32.96	10.81
	11.04		11.3			46.57	38.27	10.74
	34.909		11.29			21.29	46.57	10.69
	60.58		11.29			32.25	21.29	10.66
	32.05		11.26			44.58	32.25	10.65
	63.34		11.22			23.17	44.58	10.6
	19		11.1			26.27	23.17	10.58
	13		11.08			90.99	26.27	10.56
	40.48		11.07			42.86	90.99	10.54
	65.317		11.05			56.05	42.86	10.52
	102.39		11			24.56	56.05	10.46
	65.07		10.99			41.46	24.56	10.4
	2.32		10.95			36.64	41.46	10.38
	3.26		10.95			3.17	36.64	10.38
	41.34		10.94			22.13	3.17	10.34
	19.82		10.92			85.72	22.13	10.3
	57		10.89			27.67	85.72	10.28
	1.04		10.87			47.56	27.67	10.27
	0.994		10.86			66.93	47.56	10.27
	11.76		10.85			8.14	66.93	10.21
	0.466		10.84			51.54	8.14	10.14
	26.94		10.81			62.73	51.54	10.14
	60.705		10.79			44.93	62.73	10.13
	40.872		10.77			2.84	44.93	10.11
	50.404		10.73			16.09	2.84	10.06
	54.75		10.69			15.98	16.09	10
	26.39		10.62			30.72	15.98	9.95
	62.1		10.6			20.66	30.72	9.87
	50.335		10.58			37.18	20.66	9.81
	34.59		10.47			13.33	37.18	9.78
	1.65		10.47			61.69	13.33	9.76
	1.23		10.45			17.97	61.69	9.75
	10.15		10.43			22.82	17.97	9.71
	2.68		10.36			37.93	22.82	9.69
	16.36		10.35			27.79	37.93	9.67
	2.53		10.32			62.28	27.79	9.67
	58.07		10.32			32.71	62.28	9.62
	53.85		10.32			17.98	32.71	9.48
	19.53		10.31			16.84	17.98	9.43
	70.92		10.28			34.04	16.84	9.36
	13.52		10.26			12.88	34.04	9.35
	2.56		10.24			24.76	12.88	9.35
	10.23		10.23			41.43	24.76	9.34
	0.116		10.2			15.08	41.43	9.34
	35.18		10.15			13.11	15.08	9.27
	3.07		10.09			22.41	13.11	9.26
	0.47		10.09			28.43	22.41	9.26
	25.64		10.09			29.82	28.43	9.18
	31.95		10.03			27.6	29.82	9.15
	67.24		9.91			9.36	27.6	9.12
	52.1		9.88			13.21	9.36	9.1
	57.27		9.88			36.35	13.21	9.06
	2.29		9.86			31.06	36.35	9.03
	1.04		9.82			6.6	31.06	9.02
	19.91		9.81			36.26	6.6	9.01
			9.8			30.11	36.26	8.95
			9.8			21.56	30.11	8.94
	56.95		9.76			51.38	21.56	8.89
	32.38		9.73			10.65	51.38	8.83
	2.92		9.73			20.13	10.65	8.83
	24.94		9.68			47	20.13	8.82
	9.85		9.63			23.04	47	8.79
	3.35		9.62			20.17	23.04	8.79
	24		9.61			37.32	20.17	8.78
	37.28		9.56			2.9	37.32	8.75
	81.05		9.55			39.73	2.9	8.65
	3.67		9.52			15.64	39.73	8.64
			9.52			22.98	15.64	8.63
	43.98		9.51			37.64	22.98	8.59
			9.5			16.86	37.64	8.57
	20.34		9.49			36.52	16.86	8.53
	12.64		9.48			16	36.52	8.48
	32.53		9.47			20.54	16	8.47
			9.46			6.09	20.54	8.43
			9.42			31.3	6.09	8.42
	42.64		9.42			26.93	31.3	8.42
			9.41			23.49	26.93	8.37
			9.38			25.27	23.49	8.31
	30.48		9.37			22.19	25.27	8.3
	79.73		9.37			43.77	22.19	8.29
	6		9.35			35.62	43.77	8.28
	0.337		9.35			45.06	35.62	8.24
	48.07		9.32			31.2	45.06	8.23
	2.74		9.3			70.89	31.2	8.21
	62.72		9.25			9.02	70.89	8.19
			9.21			4.85	9.02	8.16
	14.29		9.18			14.58	4.85	8.14
			9.17			27.09	14.58	8.09
	8.03		9.08			30.33	27.09	8.05
	34.16		9.06			12.83	30.33	8.04
	53.79		9.06			3.16	12.83	8.04
			9.03			27.73	3.16	7.98
	8.3		9.02			7.75	27.73	7.96
	9.58		9.01			13.89	7.75	7.9
	1.93		8.99			19.78	13.89	7.85
	62.95		8.98			11.16	19.78	7.82
	74.01		8.95			18.24	11.16	7.79
	39.15		8.91			38.6	18.24	7.76
	2.45		8.89			20.11	38.6	7.75
	43.7		8.86			58.92	20.11	7.72
			8.81			28.31	58.92	7.7
	11.18		8.79			34.7	28.31	7.68
			8.76			3.79	34.7	7.63
	1.75		8.72			39.53	3.79	7.61
	4.84		8.7			26.16	39.53	7.6
	3.01		8.69			16.09	26.16	7.54
	35.35		8.66			31.16	16.09	7.52
	47.92		8.65			5.96	31.16	7.52
	6.24		8.64			21.81	5.96	7.47
	0.421		8.57			14.7	21.81	7.47
	8.52		8.56			17.97	14.7	7.45
	3.44		8.55			25.78	17.97	7.42
	101.87		8.55			9.81	25.78	7.41
	11.8		8.51			24.69	9.81	7.41
	2.59		8.49			2.44	24.69	7.4
	1.37		8.44			12.31	2.44	7.31
	87.606		8.43			17.18	12.31	7.24
	3.55		8.43			5.73	17.18	7.21
	25.3		8.42			20.04	5.73	7.11
	56.07		8.39			9.76	20.04	7.08
	1.2		8.39			12.76	9.76	6.99
	37.87		8.38			14.67	12.76	6.99
	43.92		8.37			10.14	14.67	6.98
	27.71		8.36			9.18	10.14	6.97
	89.842		8.32			24.6	9.18	6.95
	87.63		8.31			2.45	24.6	6.92
	3.05		8.3			3.75	2.45	6.92
	22.32		8.19			17.69	3.75	6.88
	5.16		8.17			14.55	17.69	6.88
	12.79		8.16			13.19	14.55	6.8
	7.34		8.14			24.38	13.19	6.79
	4.03		8.11			67.24	24.38	6.75
	40.853		8.1			16.01	67.24	6.74
	6.02		8.04			2.43	16.01	6.71
	44.1		8.04			38.9	2.43	6.71
	87.52		8.01			21.07	38.9	6.63
	10.43		7.97			23.84	21.07	6.6
	11.27		7.97			15.84	23.84	6.55
	58.98		7.91			42.15	15.84	6.51
	27.03		7.9			14.86	42.15	6.4
	9.58		7.83			11.05	14.86	6.37
	4.48		7.79			49.65	11.05	6.33
	0.718		7.79			44.94	49.65	6.3
	4.01		7.78			25.24	44.94	6.3
	17.95		7.77			10.21	25.24	6.2
	11.5		7.76			11.91	10.21	6.19
	1.11		7.7			3.84	11.91	6.17
	2.86		7.69			25.33	3.84	6.17
	41.25		7.68			8.82	25.33	6.12
	13.25		7.6			39.1	8.82	6.11
	23.59		7.48			20.66	39.1	6.09
	23.06		7.42			16.09	20.66	6.09
	62.62		7.41			16.54	16.09	6.06
	9.17		7.36			21.78	16.54	6.05
	0.146		7.35			2.13	21.78	6
	1.34		7.34			45.48	2.13	5.97
	24.35		7.32			33.25	45.48	5.96
	0.303		7.3			23.72	33.25	5.94
	0.212		7.28			28.44	23.72	5.94
	11.56		7.24			27.36	28.44	5.87
	23.63		7.23			13.87	27.36	5.87
	50.23		7.23			10.38	13.87	5.8
	48.72		7.2			16.75	10.38	5.79
	2.38		7.19			20.78	16.75	5.79
	27.68		7.18			28.82	20.78	5.78
	5.33		7.18			2.44	28.82	5.78
	3.54		7.14			5.79	2.44	5.78
	7.49		7.13			40.85	5.79	5.73
	6.49		7.13			14.94	40.85	5.72
	11.84		7.06			21.92	14.94	5.67
	8.41		7.06			11.53	21.92	5.66
	24.75		7.02			20.5	11.53	5.58
	23.3		7			25.52	20.5	5.54
	72.31		6.98			7.82	25.52	5.5
	1.82		6.95			2.41	7.82	5.45
	2.47		6.92			9.03	2.41	5.45
	24.3		6.87			26.51	9.03	5.44
	5.1		6.85			9.71	26.51	5.4
	47.73		6.84			8.31	9.71	5.39
	64.28		6.76			22.82	8.31	5.37
	18.1		6.7			10.84	22.82	5.35
	26.7		6.7			12.06	10.84	5.34
	98.75		6.67			6.19	12.06	5.28
	10.98		6.67			7.76	6.19	5.22
	85.81		6.67			6.92	7.76	5.16
	0.207		6.66			4.5	6.92	5.12
	4.68		6.65			8.78	4.5	5.09
	0.996		6.58			16.85	8.78	5.01
	8.2		6.49			7.31	16.85	4.96
	6.55		6.46			30.41	7.31	4.91
	9.97		6.45			18.84	30.41	4.91
	51.53		6.4			29.28	18.84	4.9
	26.61		6.39			6.06	29.28	4.88
	3.16		6.39			14.74	6.06	4.87
	5.26		6.33			6.88	14.74	4.86
	19.84		6.26			14.89	6.88	4.85
	1.89		6.24			14.67	14.89	4.84
	61.99		6.21			4.35	14.67	4.83
	36.77		6.19			8.23	4.35	4.83
	37.59		6.16			19.73	8.23	4.81
	26.56		6.12			28.71	19.73	4.79
	0.874		6.09			7.54	28.71	4.76
	63.25		6.09			7.52	7.54	4.72
	16.63		6.08			8.28	7.52	4.72
	18.64		6.06			31.86	8.28	4.72
	24.27		6.03			14.41	31.86	4.71
	15.15		6.01			13.5	14.41	4.7
	21.56		6.01			6.75	13.5	4.69
	28.54		6			21.19	6.75	4.68
	61.86		5.99			11.98	21.19	4.65
	48.16		5.97			24.31	11.98	4.65
	72.11		5.96			30.84	24.31	4.6
	62.67		5.96			41.01	30.84	4.57
	2.18		5.95			11.16	41.01	4.56
	29.76		5.93			8.42	11.16	4.51
	25		5.89			50.49	8.42	4.51
	1.35		5.86			8.79	50.49	4.51
	14.85		5.83			22.24	8.79	4.5
	82.31		5.83			8.53	22.24	4.48
	1.93		5.75			10.58	8.53	4.48
	6.3		5.7			13.65	10.58	4.47
	7.61		5.69			6.95	13.65	4.47
	3.5		5.69			8.42	6.95	4.44
	32.08		5.6			10.69	8.42	4.41
	8.59		5.58			20.23	10.69	4.35
	16.22		5.56			19.97	20.23	4.34
	6.5		5.53			17.09	19.97	4.31
	0.72		5.53			27.8	17.09	4.31
	11.92		5.49			7.11	27.8	4.3
	7.38		5.48			16.66	7.11	4.26
	47		5.44			5.8	16.66	4.22
	25.59		5.44			22.47	5.8	4.19
	18.31		5.43			10.87	22.47	4.19
	8.19		5.35			13.2	10.87	4.13
	28.7		5.31			7.08	13.2	4.12
	3.88		5.26			30.15	7.08	4.03
	13.58		5.23			11.25	30.15	4.01
	16.06		5.22			23.67	11.25	3.98
	17.7		5.22			11.14	23.67	3.91
	14.23		5.22			17.36	11.14	3.89
	32.3		5.21			16.98	17.36	3.85
	6.93		5.21			13.03	16.98	3.84
	60.14		5.16			10.4	13.03	3.83
	10.91		5.14			10.14	10.4	3.8
	17.34		5.13			16.98	10.14	3.79
	28.03		5.12			19.05	16.98	3.77
	14.55		5.11			4.91	19.05	3.77
	0.95		5.1			24.84	4.91	3.75
	77.77		5.09			12.44	24.84	3.72
	47.51		5.09			16.04	12.44	3.69
	87.7		5.01			18.34	16.04	3.68
	9.51		5			22.45	18.34	3.66
	12.78		5			47.72	22.45	3.62
	6.3		5			33.53	47.72	3.59
	26.66		4.98			19.38	33.53	3.58
	59.33		4.97			5.34	19.38	3.58
	17.28		4.92			14.43	5.34	3.45
	44.13		4.9			18.34	14.43	3.44
	29.76		4.85			7.63	18.34	3.44
	2.55		4.85			4.57	7.63	3.43
	10.46		4.84			16.18	4.57	3.42
	52.93		4.83			2.36	16.18	3.39
	25.62		4.8			3.98	2.36	3.39
	2.98		4.79			25.29	3.98	3.37
	41.54		4.79			6.74	25.29	3.35
	60.25		4.77			14.61	6.74	3.33
	1.09		4.72			6.55	14.61	3.29
	61.52		4.72			2.17	6.55	3.29
	0.996		4.69			3.83	2.17	3.29
	19.78		4.67			23.01	3.83	3.28
	14.32		4.63			13.79	23.01	3.28
	40.87		4.61			4.31	13.79	3.25
	9.83		4.61			7.7	4.31	3.23
	3.23		4.61			13.02	7.7	3.22
	7.39		4.6			2.81	13.02	3.2
	9.72		4.59			2.82	2.81	3.17
	33.21		4.59			14.76	2.82	3.16
	13.45		4.58			12.79	14.76	3.1
	3.73		4.55			10.56	12.79	3.1
	4.98		4.48			10.3	10.56	3.1
	10.61		4.47			4.69	10.3	3.06
	1.72		4.43			4.26	4.69	3.05
	1.55		4.42			11.07	4.26	3.05
	25.17		4.39			29.25	11.07	3.04
	10.17		4.38			4.3	29.25	2.99
	4.45		4.28			3.77	4.3	2.95
	8.65		4.27			20.99	3.77	2.95
	21.5		4.26			5.67	20.99	2.94
	14.71		4.26			24.47	5.67	2.9
	7.75		4.26			4.13	24.47	2.9
	1.78		4.24			2.39	4.13	2.89
	53.59		4.22			4.34	2.39	2.89
	7.34		4.2			2.08	4.34	2.87
	51.76		4.2			5.35	2.08	2.86
	6.43		4.14			4.12	5.35	2.85
	9.9		4.13			9.35	4.12	2.84
	4.89		4.13			5.66	9.35	2.82
	11.03		4.12			2.48	5.66	2.82
	6.8		4.06			3.58	2.48	2.81
	13.16		4.06			20.04	3.58	2.81
	10.89		4.05			9.26	20.04	2.8
	37.67		4.05			14.1	9.26	2.75
	16.61		4.04			8.3	14.1	2.72
	5.42		4.03			4.65	8.3	2.68
	4.11		4.03			3.42	4.65	2.68
	69.2		4.02			3.43	3.42	2.66
	39.53		4			3.85	3.43	2.62
	7.14		4			5.79	3.85	2.62
	2.59		3.98			5.58	5.79	2.61
	1.46		3.97			16.68	5.58	2.61
	18.04		3.97			2.26	16.68	2.6
	37.71		3.96			5.28	2.26	2.55
	79.83		3.96			8.37	5.28	2.48
	74.27		3.94			10.06	8.37	2.47
	24.06		3.93			5.72	10.06	2.47
	2.5		3.92			2.17	5.72	2.45
	3.24		3.91			28.94	2.17	2.44
	20.18		3.91			10.28	28.94	2.44
	15.35		3.91			4.81	10.28	2.43
	65.18		3.91			2.47	4.81	2.42
	9.88		3.91			9.43	2.47	2.41
	60.19		3.88			2.39	9.43	2.39
	12.89		3.87			23.93	2.39	2.39
	16.06		3.87			2.81	23.93	2.36
	7.95		3.85			22.24	2.81	2.36
	4.57		3.84			10.27	22.24	2.3
	47.87		3.83			3.29	10.27	2.26
	10.99		3.81			6.99	3.29	2.26
	14.2		3.76			11.25	6.99	2.23
	74.78		3.75			2.13	11.25	2.21
	22.48		3.75			4.72	2.13	2.2
	12.62		3.74			5.39	4.72	2.17
	31.02		3.73			7.96	5.39	2.17
	2.84					6.63	7.96	2.17
	53.18					7.61	6.63	2.16
						2.75	7.61	2.15
						11.15	2.75	2.15
						4.72	11.15	2.13
						6.11	4.72	2.13
							6.11	2.11
								2.09
								2.08
								2.08
								2.07

## Sheet: Figure 3
a.	treat LEC	input 2x10^5										d.	iTregs	input 2X10^5
		iTreg				Teff							WT LEC				PD-L1-/- LEC
	medium	79500	81000	78000	74200	54000	58800	57000	47200				118900	114067	111000	100700	64600	55066.7	61200	57750
	rat IgG	76500	82500	81000	72000	57000	60000	48000	57000				Teffs	input 2X10^5
	anti-PD-1	75000	76500	78000	81000	55000	51000	46400	56050				WT LEC				PD-L1-/- LEC
	2F9.G2	44028	46000	37460	30885.7	35000	26000	32000	38000				63000	66000	72000	67500	51800	48100	44800	40500
	10F.2H11	76500	69325	71050	67500	30000	24000	14068.9	26550
												e.	ZO-1
b.	treat LEC		iTreg input 2x10^5										WT				PD-L1-/-
		whole Ab										MFI	636	853	647	842	1864	1267	1853	1964
	medium	69066	61866.7	61866	69600								F-actin
	rat IgG2a	67200	65733.3	67666	71533.3								WT				PD-L1-/-
	anti-PD-1	62000	54000	61866	59933.3							MFI	1453	1890	1324	1865	1976	1754	1654	1954
	anti-PD-L1	35000	30000	39900	37333.3								VCAM-1
													WT				PD-L1-/-
		F(ab)'2 Ab										MFI	43	67	79	107	542	364	795	279
	medium	65740	67200	63800	64000	60000	68000
	rat IgG2a	69600	74100	70800	54000	72000	77333.3					f.	VCAM-1
	anti-PD-1	65740	61866.7	65733.3	72200	72000	60000						WT				PD-L1-/-
	anti-PD-L1	30940	32500	34425	26600	34666.7	29866.7					MFI	761	975	837	1265	3460	4263	3653	4353
													Lyve-1
		Fab Ab											WT				PD-L1-/-
	medium	63800	59000	64186.7	58400	58666.7						MFI	6945	4211	3324	4632	9326	12733	8643	7353
	rat IgG2a	72800	60500	65333.3	62640	65266.7
	anti-PD-1	59000	65100	63080	66240	61706.7						g.	ear LV-VE-Cadherin
	anti-PD-L1	46800	39200	43680	48000	42666.7							WT LEC					PD-L1-/-LEC
												MFI	105	115	109	138	133	904	881	541	586	705
c.	human iTreg/Teff input 2x10^5
	human iTreg												ear LV-ZO-1
	medium	109500	103500	99000	87000	85500	78400						WT LEC					PD-L1-/-LEC
	mouse IgG	102200	97500	88500	79650	88500	90000					MFI	92.7	19.6	151	210	49.8	1035	1281	782	878	944
	anti-hPD-1	87733.3	106000	98000	100000	129000	117000						ear LV-Lyve-1
	29E2A3	25500	22500	31500	18000	24000	19500						WT LV					PD-L1-/-LV
	MIH3	27000	15000	21000	22500	26600	16500					MFI	741	1060	218	363	359	1237.53	1496.77	1970.56	1434.86	1223.72
	human Teff												zipper-like-LV
	medium	66866.7	59000	60966.7	53100	56060	66000						WT	PD-L1-/-
	mouse IgG	60900	61860	57033.3	62833	60900	58000						18	47
	anti-hPD-1	70000	56000	64000	46000	72000	50000						35	54
	29E2A3	31900	39640	35766.7	31900	38340	30933.3						23	42
	MIH3	67666.7	65740	55100	59933	63800	58000						26	53
													28	61
													25	79
													13	57
h.
	ZO-1-Treg
	WT				PD-L1-/-
MFI	864	1034	1265	875	2164	2864	3042	2754
	VE-Cadherin-Treg
	WT				PD-L1-/-
MFI	1045	1245	1568	986	2313	3573	2489	2765
	zipper-like-LEC-Treg
	WT	PD-L1-/-
	4	90
	3	52
	24	86
	15	64
	6	75
i.	DMFI-PD-L1 expression
	PBS	1506	1965	2043
	IFNg	5300	5845	4896
	TNFa	1681	1496	1904
j.		Treg	input 2X10^5
		WT LEC			PD-L1KO LEC
	medium	89600	95200	103000	57750	59125	65800
	IFN-γ	150000	153067	136000	71500	67375	61875
	TNFα	98000	93333.3	92800	56375	71500	61875
		Teffs	input 2X10^5
		WT LEC			PD-L1KO LEC
	medium	63000	66000	72000	54800	48000	52800
	IFN-γ	118500	79500	91500	63000	59000	65000
	TNFα	54000	69000	60000	53660	47000	63200
k.	p-Akt T308	PD-1 Ig			CD80 Ig			hIgG1
	0 min	1	1	1	1	1	1	1.23	1.6	1
	5 min	4.3	3.5	6.64	1.34	1.12	1.03	1	1.15	1
	10 min	8.3	6.86	10.7	1.21	1.04	1.32	1.1	1	1
	20 min	14	17.64	19	2.43	1.78	1.98	1.1	1.06	1
	30 min	21	25.3	15	1.14	1.23	1.34	1.1	1.06	1.06
	p-p65	PD-1 Ig			CD80 Ig			hIgG1
	0 min	1	1	1	1	1	1	1	1.02	1.06
	5 min	19.54	12.75	16.54	3.21	4.26	2.57	1.1	1.13	1.2
	10 min	12.64	18	15.145	4.67	3.45	7.45	1.2	1.18	1.04
	20 min	20.964	17.2304	26.65	6.1	5.3	11.54	1.23	1.21	1.34
	30 min	24.36	23.446	26	5.4	4.2	10.53	1	1.2	1.06
	p-ERK	PD-L1 Ig			CD80 Ig			mIgG1
	0 min	1	1	1	1	1	1	3.5	2	17.5
	5 min	5.64	2.42	3.75	42.4	20.43	39.65	2.07	0.8	15.3
	10 min	4.86	4.63	9.75	45.3	29.5	41.3	1.7	1.05	1.08
	20 min	4.5	5.65	7	38.8	40.2	47.7	1	1	1.04
	30 min	4.86	4.75	7.895	32.6	44.2	32.64	0.96	0.88	0.8

## Sheet: Figure 4
a.
	VCAM-1	Flow cytometry
	all
	medium			hIgG1			PD-1 Ig			CD80 Ig
	1907	1584	1695	1837	1674	1566	4346	4136	4020	4637	4739	4561
	PD-1Ig
	medium			NFκBin			PI3Kin			ERKin
	4346	4636	4020	2355	2096	2181	7135	5636	6449	4256	4457	4187
	CD80 Ig
	medium			NFκBin			PI3Kin			ERKin
	4637	4739	4561	1686	1647	1704	4154	4423	4280	2420	2731	2809
b.
	VE-cadherin -IHC
		DMFI					% of Zipper junction
	medium	1728	1817	1588	1616	1846	86	93	79	98	81
	hIgG1	1551	1674	1566	1826	1964	90	87	79	84	74
	PD-1 Ig	890	993	943	963	643	23	35	54	40	26
	CD80 Ig	1737	2142	1922	1881	1967	89	83	92	78	72
	VE-cadherin -IHC
		DMFI					% of Zipper junction
	PD-1 Ig	890	993	834	963	643	18	32	47	27	24
	NFkBin	846	569	876	386	450	15	21	27	35	23
	PI3Kin	1644	1582	1637	1741	1423	92	84	89	78	80
	ERKin	1586	1518	1733	1473	1654	69	75	82	92	71
	VE-cadherin -IHC
		DMFI				% of Zipper junction
	CD80Ig	1580	1684	1489	1869	1921	87	79	92	82	93
	NFkBin	1686	1647	1570	1653	1756	76	87	82	93	85
	PI3Kin	1743	1796	1578	1696	1423	94	86	90	94	78
	ERKin	1843	1783	1674	1684	1654	86	69	73	89	92
c.	VE-cadherin -IHC
	B-P-U only	DMFI					% of Zipper junction
	medium	1836	1959	1471	1910	1720	89	74	92	82	96
	NFkBin	1579	2083	1932	1303	1496	79	68	84	93	89
	PI3Kin	2232	2053	1932	1402	1739	84	72	64	88	96
	ERKin	1768	1490	1856	1932	2042	95	73	52	63	83
	w iTreg
		DMFI					% of Zipper junction
	medium	645	685	768	797	713	12	29	18	32	9
	NFkBin	815	737	723	678	682	15	23	11	8	19
	PI3Kin	1224	1391	1290	1269	1324	85	79	94	64	91
	ERKin	1287	1301	1274	1322	1249	67	74	53	79	85
	wt Teff
		DMFI(x10)					% of Zipper junction
	medium	1374	1363	1317	1495	1275	88	79	90	78	82
	NFkBin	1413	1282	1346	1325	1296	99	89	94	74	87
	PI3Kin	1324	1348	1298	1410	1395	78	67	89	90	81
	ERKin	1407	1442	1348	1447	1408	65	76	87	54	96
		137.4	136.3	131.7	149.5	127.5	88	79	90	78	82
		141.3	128.2	134.6	132.5	129.6	99	89	94	74	87
		132.4	134.8	129.8	141	139.5	78	67	89	90	81
		140.7	144.2	134.8	144.7	140.8	65	76	87	54	96
	PD-1ko iTreg
		DMFI(x10)					% of Zipper junction
	medium	2051	1658	1819	1788	1711	86	94	85	90	74
	NFkBin	1995	1899	1976	1393	1921	76	84	54	94	68
	PI3Kin	1864	1961	1844	1755	1731	93	86	68	74	80
	ERKin	1901	2181	1819	1741	1720	85	57	63	89	94
		205.1	165.8	181.9	178.8	171.1
		199.5	189.9	197.6	139.3	192.1
		186.4	196.1	184.4	175.5	173.1
		190.1	218.1	181.9	174.1	172

## Sheet: Figure 5
a.	no LEC-PD-1 DMFI								h.
	Treg		Teff							DMFI of PD-L1	WT			PD-L1KO
	non-migrated	migrated	non-migrated	migrated						hIgG1	1296	1060	1143	75	43	25
	2732	3369	4076	3830						CD80 Ig	1317	1149	1245	26	54	23
	3135	3672								PD-1 Ig	1245	1068	1189	52	34	14
	3752	3540	3745	2018						CTLA4 Ig	1010	986	1264	60	53	24
	3456	4169	2765	2689						iso-APC-PD-L1	276
	3575	3206	4387	2565
										DMFI of bound Igs	WT			PD-L1KO
	with LEC-PD-1 DMFI									hIgG1	82	5	54	89	57	23
	Treg		Teff							CD80 Ig	256	218	204	77	35	18
	non-migrated	migrated	non-migrated	migrated						PD-1 Ig	260	210	235	74	42	24
	1154	3706	4250	2471						CTLA4 Ig	89	20	64	78	53	42
	2235	4267	4031	1604						iso-hIgG1-PE	96
	2041	3161	3348	2759
	2001	3778		2679					i.	OD550-OD690
	3541	6478	4010	2507						Teff-Igs	Teff/2A3				Teff/1G10
	3156	5041	3506							hIgG1	0.19775	0.16475	0.16575	0.12975	0.20175	0.18875	0.15475	0.20775
										PD-L1 Ig/2A3	0.31075	0.22575	0.22975	0.30675	0.19975	0.23275	0.19875	0.13475
b.										PD-L1 Ig/10F.9G2	0.10475	0.13475	0.23175	0.19675	0.19875	0.20975	0.21575	0.12775
	non-migrated	migrated	non-migrated	migrated						TEM
	1098	1201	1890	1208						Teff-LEC	Teff/2A3				Teff/1G10
	803	1257	1754	1097						LEC/2A3	965	1222	728	600	1968	2049	2107	1768
	952	1490	1694	1152						LEC/10F.9G2	193	397	320	401	2034	1911	2008	2315
c.
	mLEC	DMFI-PD-L1
	cell free	2993	3201	2209
	iTreg	1292	1632	1035
	Teff	2890	3093	2376
	hLEC	DMFI-PD-L1
	cell free	3584	3926	2024
	Treg	469	365	637
	Teff	1420	1536	2200
d.	PD-1-PD-L1		e.	CD80-PD-L1
	iTreg-LEC	ROI=8		Teff-LEC	ROI=10
	Pearson's Correalation	Colocalization Coefficient		Pearson's Correalation	Colocalization Coefficient	% of CD80 at T-LEC inteface
	0.56	1		1	0.67	WT LEC	PD-L1 KO LEC
	0.556	0.989		0.814	1	0.8	0.2
	0.8	0.99		0.66	1	0.6	0
	0.56	1		0.41	0.944	0.5	0.2
	0.876	0.87		0.888	0.95	0.571429	0.166667
	0.965	0.95		0.689	0.96	0.6	0.25
	0.67	0.86		0.86	0.87
	0.86	1		0.654	0.918
	region of interest (ROI)			0.56	0.857
				0.67	0.979
				region of interest (ROI)
	Teff-LEC	ROI=8		iTreg-LEC	ROI=10
	0.343	0.14		0.254	0.249
	0.02	0.26		0.155	0.255
	0.012	0.35		0	0.04
	0.35	0.26		0.383	0.63
	0.004	0.24		0.39	0.4
	0.1	0.19		0	0.53
	0.065	0.53		0.183	0.42
	0.24	0.43		0.162	0.345
				0.4	0.44
				0.34	0.54

## Sheet: Figure 6
a.												g.
	T cell pretreated												TILs							% of CD4 T cells
	treat iTregs		inject 1x10^6/pad iTregs			% of CD4 T cells							CD25+ Treg-TIL			CD25-Treg-TILs			Teff-TILs
	PBS	4.04	3.8	3.27	2.19								rat IgG	anti-PD-1	anti-CD80	rat IgG	anti-PD-1	anti-CD80	rat IgG	anti-PD-1	anti-CD80
	rat IgG	4.12	3.49	3.32	3.54								14.6	11.6	3.92	9.21	18.4	9.3	8.33	12.8	17
	anti-PD-1	0.56	2.07	1.16	1.41								16.6	14.74	4.76	5.09	22.4	15.9	10.2	9.76	22.5
	anti-PD-L1	3.9	4.05	3.42	3.65								18.5	10.4	7.93	9.3	24.1	13	7.18	13.2	17.7
	anti-CD80	3.15	4.13	3.94	4.23								13.8	8.46	11.5	8.51	18.3	3.77	5.07	11.4	18.9
		treat sTeff		inject 1x10^6/pad Teffs		% of CD4 T cells							16.6			3.72		11.7	8.78	6.25
	PBS	2.91	2.98	2.61	2.4								14.6						6.32
	rat IgG	2.65	2.12	2.1	2.3														10.8
	anti-PD-1	2.95	3.86	3.31	1.9								dLNs							% of CD4 T cells
	anti-PD-L1	2.25	3.8	2.72	2.95								CD25+ Treg-dLNs			CD25- Treg-dLNs			Teffs-dLNs
	anti-CD80	1.51	1.01	1.14	1.4								rat IgG	anti-PD-1	anti-CD80	rat IgG	anti-PD-1	anti-CD80	rat IgG	anti-PD-1	anti-CD80
b.													14	12	9.6	9.88	3.33	9.7	2.47	0.75	0.71
	footpad-pretreated												14.8	9.16	10.5	10.5	4.3	9.42	2.61	1.53	0.64
	i.	iTregs	inject 1x10^6/pad iTregs					% of CD4 T cells					12.3	12	12.9	11.1	3.66	10.6	2.53	1.61	0.78
	PBS	2.32	2.88	2.5	2.19								13.4	9.77	7.5	11.1	4.03	9.59	2.6	2.62	0.38
	IgG2a	2.27	1.8	2.73	1.44	2.24	3.59						11.3	8.5	7.58	9.32	3.8	8.86	2.25	2.51	0.44
	anti-PD-L1	0.9	1.39	0.37	0.63	0.78	1.46	0.72	1.72				10.6	9.72	6.94	10.4	5.6	9.06	2.17	2.44	0.64
	anti-PD-1	2.38	2.47	2.14	3.06	2.76	3.11						14.3	6.97	9.56				2.42	1.53	0.78
	anti-CD80	2.18	3.05	2.19	1.82	2.14	1.85						9.64	8.02	13.6				1.9
													7.08						3.39
	ii	Teffs	inject 1x10^6/pad Teffs					% of CD4 T cells											2.74
	PBS	3.31	3.86	4.55	4.63	3.34	3.11												1.31
	IgG2a	1.36	3.55	4.88	5	4.07	4.98	3.04	3.18				non-dLNs							% of CD4 T cells
	anti-PD-L1	3.11	1.86	1.78	2.56	2.41	1.61	0.86	0.66				CD25-Treg-non-dLNs			CD25+Treg-non-dLNs			Teff non-dLNs
	anti-PD-1	1.89	4.01	3.63	4.11	4.61	3.23						rat IgG	anti-PD-1	anti-CD80	rat IgG	anti-PD-1	anti-CD80	rat IgG	anti-PD-1	anti-CD80
	anti-CD80	1.66	4.31	1.29	3.99	4.14	3.4						6.99	3.33	9.7	7.4	13	10.5	1.2	2.43	1.22
c.													7.44	4.3	9.42	8.1	13.4	9.03	1.05	1.67	1.1
	WT/PD-1KO/PD-L1KO iTreg			footpad migration		inject 1x10^6 iTregs			% of CD4 T cells				7.06	3.66	10.6	7.2	13.6	10.5	1.59	2.2	1.87
	PD-1+/+	1.03	1.29	1.77	1.75	0.93	1.22	1.54	1.49	0.85			10	4.03	9.59	7.08	12.5	7.22	2.14	1.11	1.08
	PD-1-/-	0.18	0.13	0.21	0.14	0.022	0.16						11.2	3.8	8.86	10.3	12.8	8.24	2.53	1.23	1.26
	PD-L1-/-	1.2	1.21	0.91	1.16	1.03	1.11						8.11	5.6	9.06	10.9	10.6	11.2	1.78	1.01	2
													6.36		9.56	10.1	8.85	9.21	2.71	1.45	2.21
													6.41		9.1	10.8	8.39	10.1	1.19	1.12	2.71
													8.97		0.83		10.2	8.61	1.43	1.67	0.83
													10.2						2.14
													10.7						1.8
e.
	Tumor growth								mm3
	days	rat IgG
	0	0	0	0	0	0	0	0	0
	5	36	24	12	24	32	45	30	32
	10	100	120	60	150	125	180	180	198
	15	336	384	180	392	294	512	392	420
	20	504	567	392	576	448	648	504	728
	25	900	880	720	891	720	1100	972	1040
	days	anti-PD-1
	0	0	0	0	0	0	0	0	0
	5	30	12	16	24	18	32	27	24
	10	27	96	24	32	24	105	40	30
	15	24	210	36	48	36	192	32	24
	20	18	252	32	40	24	280	48	12
	25	9	210	32	20	12	320	36	24
	days	anti-CD80
	0	0	0	0	0	0	0	0	0
	5	24	36	48	18	60	24	32	24
	10	80	100	144	120	192	90	140	64
	15	125	210	320	245	240	126	180	125
	20	216	336	384	432	336	240	216	240
	25	392	448	486	567	448	336	384	384

## Sheet: Figure 7
a.								Number of cells					f.
	CD4-TILs			Foxp3-TILs			CD25-TILs							% of transferred Tregs in dLNs
	rat IgG	anti-PD-1	anti-CD80	rat IgG	anti-PD-1	anti-CD80	rat IgG	anti-PD-1	anti-CD80						rat IgG				anti-PD-1
	39212.5	46347.9	60322.1	50816.1	100498	52505.1	68092.1	29527.7	66435.1					dLNs	21.9	10.7	22.6	9.45	3.66	5.97	5.58	2.73
	24882.8	49599.4	69638.4	66790.9	112680	52202.8	49309.7	32632	72831.4					% of transferred Tregs in TILs
	36560	64032.6	41943.4	44794.8	147572	54666.7	37915.4	32240.2	64388.1						rat IgG				anti-PD-1
	21046.6	84894.1	52083.6	100079	120209	60481.4	59596.4	23298.6	72666.7					TIL	10.6	13.2	7.22	12.7	50.7	25.8	24.7	28.1
	38173.4	63189.3	63931.5	114163	104835	50660	44490.4	37443.8	75501.9
	47449.5	50520.5	69873.7	108994	114657	47293.5	72265.2	40010	81349.7				g.
	27776.1	55752.2	61240.7	63802.7	98217.4	70205.8	69403.1	30364.5	67322.6					CD25+Tregs (%)					% of transferred Tregs
	25111.6	94906.5	85807.3	99485.2	113505	72812.6	38200.6	31187.9	83212.3					rat IgG				anti-PD-1
	35676.7	53075.4	61351.3	61301.2	156512	80080.5	63941.3	26447.1	115213					89	98	78	99	54	46	63	48
	48464.3	43526.4	46347.9	65275.2	142285	101194	52297	42489	74212.6					I FN-r-TILs (%)					% of transferred Tregs
														rat IgG				anti-PD-1
														74	85	79	86	94	99	100	95
														T-bet-TILs (%)					% of transferred Tregs
														rat IgG				anti-PD-1
														4091	3503	5403	4242	7518	7453	6975	6803
c.	TIL-IFNr	% of total CD4
		CD25+Tregs					CD25-Tregs
	rat IgG	9.48	10.1	12.3	13.8	13.3	7.64	16.6	11.5	15.8	8.05
	anti-PD-1	5.18	7.68	4.96	9.1	9.18	32.9	28.2	22	25	21.4
	anti-CD80	6.03	5.26	12.4	7.69	8.38	18.6	13.7	7.69	9.95	7.85
	dLNs-IFNr	% of total CD4
		CD25+Tregs					CD25-Tregs
	rat IgG	2.37	6.93	5.15	4.2	4.31	5.13	4	6.3	9.67	4.98
	anti-PD-1	3.84	5.2	3.38	6.6	8.73	3.06	3.67	2.89	1.46	1.14
	anti-CD80	1.78	4.39	2.08	2.76	4.51	7.77	4.5	6.2	10	4.22
	TIL-T-bet	% of total CD4
		CD25+Tregs					CD25-Tregs
	rat IgG	6.82	10.1	7.89	11.4	10.83	7.83	8.9	7.5	6.8	8.05
	anti-PD-1	10.9	7.34	7.8	9.45	8.78	16.6	16.1	14.6	18.6	17.8
	anti-CD80	7.84	12.6	10.7	7.55	13.8	6.06	8.9	6.04	10.7	7.17
	dLNs-T-bet	% of total CD4
		CD25+Tregs					CD25-Tregs
	rat IgG	4.2	3.04	6.47	5.39	2.58	5.6	4.19	3.43	6.75	3.91
	anti-PD-1	4.22	5.62	3.34	6.6	8.02	2.62	3.9	1.78	1.46	2.03
	anti-CD80	4.69	2.82	4.08	4.09	3.94	2.5	2.78	3	4.84	5.02
	TIL-PD-1	% of total CD4
		CD25+Tregs					CD25-Tregs
	anti-PD-1	3.84	5.2	3.38	6.6	8.73	3.06	3.67	2.89	1.46	1.14
	anti-CD80	1.78	4.39	2.08	2.76	4.51	7.77	4.5	6.2	10	4.22
	TIL-T-bet	% of total CD4
		CD25+Tregs					CD25-Tregs
	rat IgG	6.82	10.1	7.89	11.4	10.83	7.83	8.9	7.5	6.8	8.05
	anti-PD-1	10.9	7.34	7.8	9.45	8.78	16.6	16.1	14.6	18.6	17.8
	anti-CD80	7.84	12.6	10.7	7.55	13.8	6.06	8.9	6.04	10.7	7.17
	dLNs-T-bet	% of total CD4
		CD25+Tregs					CD25-Tregs
	rat IgG	4.2	3.04	6.47	5.39	2.58	5.6	4.19	3.43	6.75	3.91
	anti-PD-1	4.22	5.62	3.34	6.6	8.02	2.62	3.9	1.78	1.46	2.03
	anti-CD80	4.69	2.82	4.08	4.09	3.94	2.5	2.78	3	4.84	5.02
	TIL-PD-1	% of total CD4
		CD25+Tregs				CD25-Tregs
	rat IgG	31.4	26.4	44.4	30.4	5.03	2.7	4.25	3.7
	anti-PD-1	23.7	32.1	36.7	20.2	13.3	5.15	11.1	12.4
	anti-CD80	25.7	32.1	43	26.6	8.33	8.93	6.78	7.9
	dLNs-PD-1	% of total CD4
		CD25+Tregs				CD25-Tregs
	rat IgG	5.84	10.2	7.8	4.64	5.2	7.24	7.76	6.46
	anti-PD-1	9.46	8.97	10.9	7.95	7.32	6.8	7.16	5.64
	anti-CD80	5.05	8.04	5.62	6.56	2.79	7.62	3.93	4.32
