# Supplementary material for: PD-L1 signaling selectively regulates T cell lymphatic transendothelial migration
Source: Nat Commun. 2022 Apr 21;13:2176. doi: 10.1038/s41467-022-29930-0 (PMC9023578; doi:10.1038/s41467-022-29930-0)
Supplement: Supplementary file 4 — Source Data [file 41467_2022_29930_MOESM4_ESM.zip › Source Data Supplementary Figures.xlsx]

## Sheet: Blots
						CD80 Ig
	mLEC

## Sheet: Fig.S1
a.
	CD4 Teffs on B16F10			% of untreated cells
	0	100	99	98	100
	1x104	89	91	85	78
	1x105	53	63	47	50
	5x105	27	35	42	30

## Sheet: FigS2
a.	CD8
		naive CD8			activated CD8
	PD-1	68	58	104	12600	9419	6853
		naive CD8			activated CD8
	PD-L1	395	392	463	2309	3836	4204
		naive CD8			activated CD8
	CD80	110	69	46	164	628	248
b.	B cell
		naive B			activated B
	PD-1	52	94	113	1973	3713	3560
		naive B			activated B
	PD-L1	420	515	413	429	734	401
		naive B			activated B
	CD80	0	0	8	126	348	204
c.
	imBMDC
		imBMDC				mBMDC
	PD-1	459	537	890	375	1826	2473	2175	1643
		imBMDC				mBMDC
	PD-L1	19787	20134	17532	16403	75809	84022	57432
		imBMDC				mBMDC
	CD80	608	942	530	904	1375	1564	1460	2043

## Sheet: Figs3
a.	input 2x10^5		50 ng/mL mCCL19									i.
	iTreg	LEC			plastic								p-Akt	anti-PD-1			anti-CD80			rat IgG
	medium	23.5209	24.751	29.6412	69.0028	63.0025	60.4						0	1	1.1	1.3
	Rat IgG2a	24.301	25.441	26.5211	60.9024	66.1226	59.5						5 min	9.5	16.3	9.54	3.5	2.4	2.4	15.64	13.5	12.56
	2 μg/mL	14.5806	13.2005	19.5008	67.8627	64.3826	58.4						10 min	14	17	16	4.4	3.74	1.96	12	16.75	14
	10 μg/mL	9.72039	4.9502	12.9605	69.1228	64.2626	63.5						20 min	24	20	18	2.56	2.57	2.3	6	3.4	5.6
													30 min	20	22	17.5	1.3	1.1	1.3	3	5.32	9.64
b	input 2x10^5		50 ng/mL mCCL19										p-p65	anti-PD-1			anti-CD80			rat IgG
	tTreg	LEC			plastic								0	1.1	1.2	1.7
	medium	27.36	24.64	29.64	43.2	34.8	43.5						5 min	13	12	19.4	2.35	1.86	1.74	17.97	15.53	14.54
	Rat IgG2a	24	28.8	24	37.8	39.44	40.43						10 min	18	19	15	2.17	2.8	4.5	15.3	12	16
	2 μg/mL	18.24	20.16	16	39.44	39.2	40.3						20 min	20	24	25	1.76	2.4	2.2	13	16.5	14.6
	10 μg/mL	14.96	12.8	14.4	35.36	38.88	39.6						30 min	9.74	12.64	14.3	1.2	1	1.5	8.5	3.6	6.89
													p-ERK	anti-PD-1			anti-CD80			rat IgG
c.	input 2x10^5		50 ng/mL mCCL19										0	4.32	3.75	2.7
	Teff	LEC			plastic								5 min	2.64	3.42	1.96	1	1.3	1.2	1.1	1.3	1.1
	medium	19	17.5	20.25	30.5	34.5	32.4						10 min	1.97	2.3	1.54	1.1	1	1.3	3.2	2.1	1.4
	Rat IgG2a	18	16.5	17.25	27	28.8	30.43						20 min	2.5	1	1.26	1	1.3	1.1	1.2	1	1
	2 μg/mL	18.75	16.25	15	31.2	30	34.6						30 min	1	1.2	1.1	1.3	1.1	1.3	1	1.3	1.2
	10 μg/mL	18.5	19	20.5	32.4	33	29.5
	20 μg/ml	14	13.5	17.25	30.6	31.8	32.4					j.
													p-Akt	anti-PD-1			anti-CD80			rat IgG
d.	input 2x10^5		50 ng/mL mCCL19										0	17.5	12.5	11.2
	nCD4	LEC			plastic								5 min	16.5	13.3	10.4	17.3	12.3	11.2	18.3	21.53	13.6
	medium	37.125	39.875	34.375	53.1	64.5	61.4						10 min	14	6.4	7.4	5.2	2.4	6.3	7.4	8.6	9.42
	Rat IgG2a	38.5	39.15	35.775	48.125	55.9	58.43						20 min	4.53	7.4	4	5.2	8.5	3.4	3.5	2.5	5.3
	2 μg/mL	35.75	37.125	30.975	53.75	48.125	62.4						30 min	3.31	5.3	2.5	2.4	5.2	3.3	1.8	2.3	4.23
	10 μg/mL	34.5	30	34.8	54	51	59.5						p-p65	anti-PD-1			anti-CD80			rat IgG
													0	47.3	50.4	52.6
e.													5 min	40.4	38.5	36.8	43.5	49.6	53.75	45	50	47.8
i	iTreg	200 uM S1P		treat iTreg									10 min	30.4	34.6	31.75	37	39.6	42	38	34	27
	medium	24.75	22.5	24	25.5								20 min	20.42	16.53	18.75	21	18	19	19	10	12
	rat IgG2a	24	26.25	23.6	25.075								30 min	8.5	13.53		6	5.4	7.63	3.4	4.43	2
	anti-PD-1	18.2	20.625	17.8125	19.9375								p-ERK	anti-PD-1			anti-CD80			rat IgG
	anti-PD-L1	28.025	29.25	26.1	25.375								0	30.1	33	34.4
													5 min	35.4	37	30	23.7	19	26.7	35.2	31	29
ii	iTreg	200 uM S1P		treat LEC									10 min	32	28	26	16.8	15.8	18.3	19	26.5	24.3
	medium	21.75	22.5	22.125	19.9125								20 min	4.6	3.2	2.7	4.3	3.5	2.8	8.9	10	6.9
	rat IgG2a	24	22.5	21.3875	22.8625								30 min	2.4	3.5	2.1	1.6	1.5	1.3	1	1.1	1
	anti-PD-1	22.125	21	21.75	20.65
	anti-PD-L1	15.4	13.5	14.25	16.875
f.
i	CD8	50 ng/mL mCCL19		treat CD8
	medium	21	24.5	25.2	25.9
	rat IgG2a	25.9	23.8	25.2	22.4
	anti-PD-1	30.1	29.4	24.9375	26.125
	anti-PD-L1	22.125	24.9375	26.1	25.9
	anti-CD80	26.6	26.125	25	28.125
ii	CD8
	50 ng/mL mCCL19		treat on LEC
	medium	21	21.75	25.5	21.75
	rat IgG2a	22.5	29.25	24	26.25
	anti-PD-1	23.25	21	25.5	25.9
	2 ug/ml anti-PD-L1	26.25	23.375	24	24.75
	5 ug/ml anti-PD-L1	33.75	24.75	22.6875	25.4375
	10 ug/ml anti-PD-L1	24.75	26.8125	24	26.25
g.
i	B cell
	200 ng/ml mCXCL12		treat on B cells
	medium	15	17.4	16.2	14.4
	anti-PD-1	16.8	15	17.4	15.6
	anti-PD-L1	13.8	16.2	16.8	18
	anti-CD80	15.6	16.8	16.2	16.8
ii	B cell
	200 ng/ml mCXCL12		treat on LEC
	medium	15	17.25	16.5	18.2
	rat IgG2a	18.75	16.5	18	17.25
	anti-PD-1	15.4	15.675	17.25	16.5
	anti-PD-L1	16.5	16.5	18	17.25
h.
i.	treat on imBMDCs-16h		load 2x10^5 imBMDC			200 ng/ml mCCL21
	medium	15	18	15.75	16.5
	rat IgG2a	19.5	18.75	21	15.75
	anti-PD-1	12.75	15	17.25	15.75
	anti-PD-L1	18	18.75	17.25	17.25
	anti-CD80	15.6	16.8	16.2	16.8
ii	treat on LEC		load 2x10^5 imBMDC			200 ng/ml mCCL21
	medium	18.75	15.75	17.25	16.5
	rat IgG2a	20.25	21.75	16.5	15.75
	anti-PD-1	15.75	19.5	18	20.25
	anti-PD-L1	18.75	16.5	16.5	17.25
	anti-CD80	15.6	16.8	16.2	16.8

## Sheet: FigS4
a.													g.
	CCL21 IHC		MFI											p-Akt	anti-PD-L1			rat IgG
	WT LEC				PD-L1-/-LEC									0	1.21	1	1.8
	646	427	737	557	450	461	713	613						5	4.5	3.6	2.43	3.53	2.43	2.4
														10	3.6	4.3	3.65	4.32	3.24	4.32
	VE-Cadherin IHC		MFI											20	4.3	3.7	3.2	3.54	2.4	2.2
	WT LEC				PD-L1-/-LEC									30	3.4	2	1.2	1.1	1.56	1.2
	1496	1734	1119	1367	1616	1554	1476	1713						p-p65	anti-PD-L1			rat IgG
														0	1.1	1.2	1.7
	zipper-like-VE-cadherin-IHC													5	2	2.6	1.5	2.01	1.5	1.8
	WT	PD-L1-/-												10	5	6.4	2.4	2.54	3	2.54
	35	76												20	6	7.4	3.54	2.5	3.7	3.6
	46	56												30	6.7	7.3	6.4	3.75	4.6	5.7
	57	45												p-ERK	anti-PD-L1			rat IgG
	63	53												0	1	1.2	1.1
	68	58												5	3.2	2.4	2.2	2.3	4.2	2.6
b.														10	14	19	17	16	18	21
	ear LV-VCAM-1IHC			MFI										20	15	22	12	16	20	10
	WT LV					PD-L1-/-LV								30	1	1.2	1.1	1	1.1	1
	5.4	7.18	231	153	34.6	501	604	355	344	399
													FigS4 raw data
	ear LV-Lyve-1-IHC			MFI											2021-11-25				112/15/21
	WT LV					PD-L1-/- LV									WT LEC				WT LEC
	1041	903	718	663	559	1237.53	1496.77	1970.56	1434.86	1223.72					medium	0.845	0.943		medium	0.9154	1.0426
															IFNg (100 ng/mL)	0.4854	0.315		IFNg (100 ng/mL)	0.4464	0.3012
e.															CD80Ig (5 ug/mL)	0.325	0.346		CD80Ig (5 ug/mL)	0.3543	0.3865
	Annexin-7AAD		apoptosis												TNFa (20 ng/mL)	0.298	0.201		TNFa (20 ng/mL)	0.2495	0.2515
%		WT LEC				PD-L1-/-LEC									PD-L1KO LEC				PD-L1KO LEC
	PBS	12	11.4	13.5	12.7	22	19.8	26.7	17.2						medium	1.025	1.155		medium	1.132	1.143
	IFNγ	34	40.5	38.9	30.4	22.9	21.4	19.6	18.9						IFNg (100 ng/mL)	0.463	0.363		IFNg (100 ng/mL)	0.349	0.348
	TNFα	42	45.7	40.7	44.6	48.9	52.5	56.7	45.7						CD80Ig (5 ug/mL)	0.864	1.024		CD80Ig (5 ug/mL)	1.034	0.964
	CD80 Ig	14	12.4	11.5	10.8	10	11.5	8.9	9.5						TNFa (20 ng/mL)	0.314	0.265		TNFa (20 ng/mL)	0.2054	0.2732
															neg controle	0.0323			0.0334
f.															pos. control	1.1			1.2
	Cell viability													WT LEC	%
%		WT LEC				PD-L1-/-LEC									medium	73.8818	82.7909	73.5917	84.1917
	medium	73.8818	82.7909	73.5917	84.1917	90.2455	100	91.55	84.1333						IFNg (100 ng/mL)	41.1909	25.7	34.5083	22.4083
	IFNγ	41.1909	25.7	34.5083	22.4083	39.1546	30.0636	26.3	26.2167						CD80Ig (5 ug/mL)	26.6091	28.5182	26.8333	29.5167
	TNFα	24.1546	15.3364	18.1	18.2667	25.6091	21.1546	14.3333	19.9833						TNFa (20 ng/mL)	24.1545	15.3364	18.1	18.2667
	CD80 Ig	26.6091	28.5182	26.8333	29.5167	75.6091	90.1546	83.3833	77.55					PD-L1KO LEC
															medium	90.2455	100	91.55	95.25
															IFNg (100 ng/mL)	39.1545	30.0636	26.3	26.2167
															CD80Ig (5 ug/mL)	75.6091	90.1545	83.3833	77.55
															TNFa (20 ng/mL)	25.6091	21.1545	14.3333	19.9833

## Sheet: Fig S5
d.
		rat IgG
	CD25+Foxp3-(Teffs)	2.68041	1.6857	2.45	1.8	3.01	0
	CD25+Foxp3+Tregs	33.4	12.0718	22.3	15.9	20	37.6
	CD25-Foxp3+Tregs	4.74227	6.03589	8.20669	23.3	7.53	9.09
	CD25-Foxp3- (non-Treg)	14.6392	4.76	7.27	2.15	6.02	4.5
		anti-PD-1
	CD25+Foxp3-(Teffs)	4.04348	8.45	3.54	2.59	6.32	7.46
	CD25+Foxp3+Tregs	12.6957	33.2472	18.45	20.9	43.5	47.6
	CD25-Foxp3+Tregs	5.73913	5.81583	4.35	2.99	9.52	7.25
	CD25-Foxp3- (non-Treg)	36.6087	31.8417	40.43	19.4	24.3	17.4
		anti-CD80
	CD25+Foxp3-(Teffs)	9.73236	16.535	18.45	14	9.93	13.73
	CD25+Foxp3+Tregs	10.8394	24.26	33.65	31.3	28.7	26
	CD25-Foxp3+Tregs	2.43309	3.53	4.56	3.77	7.7	5.21
	CD25-Foxp3- (non-Treg)	26.4963	13.53	35.64	23.4	14.3	8.33

## Sheet: FigS6
a.
	CD4
	Rat IgG	0.22	0.15	0.19	0.28	0.18	0.1	0.25	0.15	0.2	0.27	0.18	0.12
	anti-PD-1	0.32	0.28	0.31	0.41	0.38	0.41	0.37	0.39	0.37	0.45	0.43	0.42
	anti-CD80	0.39	0.36	0.4	0.34	0.29	0.26	0.44	0.56	0.41	0.43	0.45	0.36
	CD8
	Rat IgG	0.23	0.2	0.24	0.16	0.11	0.18	0.23	0.18	0.19	0.27	0.19	0.23
	anti-PD-1	0.43	0.46	0.64	0.31	0.3	0.27	0.27	0.36	0.3	0.96	0.37	0.82
	anti-CD80	1	0.96	1.21	0.25	0.14	0.38	0.25	0.14	0.27	0.46	0.17	0.34
c.
	gated on CD4	TIM3+
	Rat IgG	36.6	24	31	26.57	42.46	48.46
	anti-PD-1	19.26	20.01	7.04	19.8	24.97
	anti-CD80	20.22	12.77	18.55	31.53	21.61
	gated on CD4	LAG3+
	Rat IgG	47.1	42.76	44.47	35.89	50	47.8
	anti-PD-1	24.39	34.3	32.44	44	34.5
	anti-CD80	26.6	14.89	24.11	36.79	32.4
	gated on CD8	TIM3+
	Rat IgG	35.16	51.1	64.53	49.1	50.9	58
	anti-PD-1	26.82	20.53	17.35	54.47	42.4
	anti-CD80	43	15.75	26.88	27.37	17.78
	gated on CD8	LAG3+
	Rat IgG	46	51.1	68.7	68.3	65.4	51.57
	anti-PD-1	44.9	82.6	42.5	72.2	50.4
	anti-CD80	77.5	57.6	68.5	56	51.4
e.
	gated on CD4	GrB			% of CD4 in TIL
	Rat IgG	4.65	1.43	3.17	6.39	8.77
	anti-PD-1	26.82	20.53	17.35	54.47	42.4
	anti-CD80	43	15.75	26.88	27.37	17.78
	gated on CD4	IFN-g			% of CD4 in TIL
	Rat IgG	30.19	25.5	30.03	34.8	36.72
	anti-PD-1	51.27	50.42	56.9	55.62	47.72
	anti-CD80	45.65	64.3	45	59.33	54.6
	gated on CD8	GrB			% of CD8 in TIL
	Rat IgG	22.1	31	16.2	23	21.25
	anti-PD-1	48.3	44.4	67.3	52.2	38
	anti-CD80	36.9	53.5	70.5	64.8	68.5
	gated on CD8	IFN-g			% of CD8 in TIL
	Rat IgG	24	22.26	44.7	32.17	32.75
	anti-PD-1	66.9	43.5	43.25	54.7	67.2
	anti-CD80	45.3	46.4	34.33	42.2	50
